# Supplementary material for: A single mini-barcode test to screen for Australian mammalian predators from environmental samples
Source: Gigascience. 2017 Jul 4;6(8):1–13. doi: 10.1093/gigascience/gix052 (PMC5545080; doi:10.1093/gigascience/gix052)
Supplement: Additional Files [file gix052_additional_files.zip]

Archive with 9 entries (9 files):
- Additional_file_1_12S_Database_sequences.fasta
- Additional_file_2_12S_Database_samples.csv
- Additional_file_3_RCode_Window_analysis.txt
- Additional_file_4_FULL_Database.fasta
- Additional_file_5_UNIQUE_Database.fasta
- Additional_file_6_RCode_Tests.txt
- Additional_file_7_GeneticDistanceEvaluation_Results.csv
- Additional_file_8_LabEvaluation_Samples.csv
- Additional_file_9_KnownScat_sequences.fasta
