# Supplementary material for: A single mini-barcode test to screen for Australian mammalian predators from environmental samples
Source: Gigascience. 2017 Jul 4;6(8):1–13. doi: 10.1093/gigascience/gix052 (PMC5545080; doi:10.1093/gigascience/gix052)
Supplement: Additional Files [file gix052_additional_files.zip › Additional_file_1_12S_Database_sequences.fasta]

>Antechinus_bellus_AF038308 Antechinus bellus 12S ribosomal RNA gene, mitochondrial gene for mitochondrial RNA, complete sequence
GTC-TAA-AGGAGCAGGTATCAGGCACACTTC-TCCAA-AGTAGCCCATAACACCTAGTT
TGACCACACCCCCACGGGTTACAGCAGTGACTAACATTGAACTATAAACGAAAGTTTGAC
TAAATCATAATAAA------AAGGGTTGGTAAATTTCGTGCCAGCCACCGCGGTCATACG
ATTAACCCAAGTTAACAGA-AGAACGGCGTAAAGTGTGTTTA-AGC-ATTTAAATTTTTA
AA---TAAAGTTAAAGAGCAATTTAGCTGTAATACGCCAAAGTTG-TCATTAAAATACGC
AACTTACGTG-ACTTTACC-AAT---TGCTGAAGACACTAAAGCTAAGGTACAAACTGGG
ATTAGAGACCCCACTATGCTTAG-CCGTA-AACCGAGGTAGTTTA--AT-AACAA-GACT
ATTCGCCAGAGAACTACAAGCCACTGCTTAAAACTCAAAGGACTTGGCGGTGCCCTAGAC
CCTCCTAGAGGAGCCTGTCCTATAATCGAT-AAACCCCGATACACCTCACCTTTCCTAGC
TG---TCAGTCTATATACCGCCATCGTCAGCTCACCCCAAC-AGGGAACCAAAGTGAGCA
AGATCATG--AAACCATAAAAACGTTAGGTCAAGGTGTAGCATATGGA-AAGGGAAGCAA
TGGGCTACA-TTTTCTAT----ATTAGAACA-------TA------ACGGATTGTC-TAT
TGAAAT---AA-AGACATGAAGGAGGATTTAGTAGTAAAT-TAAGAATAGAGAGCTTAAT
TGAAATAGGCAATGGGGTGCGTACACACCGCCCGTCACCCTCCTCGATAA---AGTA--A
TTTTC--CTAT---ACCT-AATAAGGA----TA--CGCA-AAA----A--AGAGGAGAAA
A
>Antechinus_flavipes_AF038306 Antechinus flavipes 12S ribosomal RNA gene, mitochondrial gene for mitochondrial RNA, complete sequence
GTC-TAA-AGGAGCAGGTATCAGGCACACTT-TTCCAA-AGTAGCCCATAACACCTAGTT
TGACCACACCCCCACGGGTTACAGCAGTGACTAACATTGAGCTATAAACGAAAGTTTGAC
TAAATCATAATAAA------AAGGGTTGGTAAATTTCGTGCCAGCCACCGCGGTCATACG
ATTAACCCGAGTTAACAGA-AGAACGGCGTAAAGTGTGTTTA-AGCGTTTAAAATCTTAA
A----TAAAGTTAAAGAGCAATTTAGCTGTAATACGCCAAGGTTG-ACATTAAAATACGC
AACTTACGTG-ACTTTACC-TAT---TGCTGAAGACACTAAAGCTAAGGTACAAACTGGG
ATTAGAGACCCCACTATGCTTAG-CCGTA-AACCGAGGTAGTTCA--AT-AACAA-GACT
ATTCGCCAGAGAACTACAAGCCACTGCTTAAAACTCAAAGGACTTGGCGGTGCCCTAGAC
CCTCCTAGAGGAGCCTGTCCTATAATCGAT-AAACCCCGATACACCTCACCTTTCCTAGC
TA---TCAGTCTATATACCGCCATCGTCAGCTCACCCCAAC-AGGGAACCAAAGTGAGCA
AGATCATG--AAACCATAAAAACGTTAGGTCAAGGTGTAGCATATGGA-AAGGGAAGCAA
TGGGCTACA-TTTTCTAT----ATTAGAACA-------TA------ACGGATTGTC-TAT
TGAAAC---AA-AGACATGAAGGAGGATTTAGTAGTAAAT-TAAGAATAGAGAGCTTAAT
TGAAATAGGCAATGGGGTGCGTACACACCGCCCGTCACCCTCCTCGATAA---AGTA--A
TTTCC---TAT---ACCT-AATAAGAA----TA--CGCC-AAA----A--AGAGGAGAAA
A
>Antechinus_godmani_AF038309 Antechinus godmani 12S ribosomal RNA gene, mitochondrial gene for mitochondrial RNA, complete sequence
GTC-TTA-AGGAGCTGGTATCAGGCACACTTC-TCCAA-AGTAGCCCATGACACCTAGTT
TGACCACACCCCCACGGGTTACAGCAGTGACTAACATTGAGCTATAAACGAAAGTTTGAC
TAAATCATAGTAAA------AAGGGTTGGTAAATTTCGTGCCAGCCACCGCGGTCATACG
ATTAACCCGAGTTAACAGA-AGAACGGCGTAAAGTGTGTTTA-AGC--ATTCAACCTCAC
AAA--TAAAGTTAAAGGACAACTAAGCTGTAATACGCCCAAGTTG-TTATTAAAATACGC
AACTTACGTG-ACTTTACC---TG-CTGCTGAAGACACTAAAGCTAAGGTACAAACTGGG
ATTAGAGACCCCACTATGCTTAG-CCGTA-AACCGAGGTAGTTTA--AT-AACAA-GACT
ATTCGCCAGAGAACTACAAGCCACTGCTTAAAACTCAAAGGACTTGGCGGTGCCCTAGAC
CCTCCTAGAGGAGCCTGTTCTATAATCGAT-AAACCCCGATACACCTCACCTCTCCTAGC
TA---TCAGTCTATATACCGCCATCGTCAGCTCACCCCAAC-AGGGTACCAAAGTGAGCA
AGATCATG--AAACCATAAAAACGTTAGGTCAAGGTGTAGCATATGGA-AAGGGAAGCAA
TGGGCTACA-TTTTCTAC----ATTAGAACA-------TA------ACGGATTGTC-TAT
TGAAAC---AA-AGACATGAAGGAGGATTTAGCAGTAAAT-TAAGAATAGAGAGCTTAAT
TGAAATAGGCAATGGGGTGCGTACACACCGCCCGTCACCCTCCTCGATAA---AGTAATA
TCT-----CAT---ACCT-AATAAGAA----TA--CGCA-AAA----A--AGAGGAGAAA
A
>Antechinus_leo_AF038310 Antechinus leo 12S ribosomal RNA gene, mitochondrial gene for mitochondrial RNA, complete sequence
GTC-TAA-AGGAGCAGGTATCAGGCACACTTC-TCCAA-AGTAGCCCATAACACCTAGTT
TGACCACACCCCCACGGGTTACAGCAGTGACTAACATTGAGCTATAAACGAAAGTTTGAC
TAAATCATAATAAA------AAGGGTTGGTAAATTTCGTGCCAGCCACCGCGGTCATACG
ATTAACCCGAGTTAACAGA-AGAACGGCGTAAAGGGTGTTTA-AGC-ATTTAAACTTCAA
A----TAAAGTTAAAGAGCAACTAAGCTGTAATACGCCAAAGTTG-TCATTAAAATACGC
AACTTACGTG-ACTTTACC-TGT---TGCTGAAGACACTAAAGCTAAGGTACAAACTGGG
ATTAGAGACCCCACTATGCTTAG-CCGTA-AACCGAGGTAGTTTA--AC-AACAA-GACT
ATTCGCCAGAGAACTACAAGCCACTGCTTAAAACTCAAAGGACTTGGCGGTGCCCTAGAC
CCTCCTAGAGGAGCCTGTTCTATAATCGAT-AAACCCCGATATACCTCACCTTTCCTAGC
TG---TCAGTCTATATACCGCCATCGTCAGCTCACCCCAAC-AGGG-ACCAAAGTGAGCA
AGATCATG--AAACCATAAAAACGTTAGGTCAAGGTGTAGCATATGGA-AAGGGAAGCAA
TGGGCTACA-TTTTCTAT----ACTAGAACA-------TA------ACGGATTGTC-TAT
TGAAAC---AA-AGACATGAAGGAGGATTTAGTAGTAAAT-TAAGAATAGAGAGCTTAAT
TGAAATAGGCAATGGGGTGCGTACACACCGCCCGTCACCCTCCTCGATAA---AGTA---
-GTTTT-CTAT---ACCT-AATAAAAA----TA--CGTA-AAA----A--AGAGGAGAAA
A
>Antechinus_minimus_A874_12S_TAS_(reversed) Alignment of 2 sequences: EM6-A874_12gg.ab1, EM1-A874_12C.ab1 (reversed)
G-ACTAA-AGGAGCAGGTATCAGGCACACTTCC---CA-AGTAGCCCATGACACCTAGTT
TAACCACACCCCCACGGGTTACAGCAGTGACTAACATTGAGCTATAAACGAAAGTTTGAC
TAAATCATAATAAA------AAGGGTTGGTAAATTTCGTGCCAGCCACCGCGGTCATACG
ATTAACCCGAGTTAACAGA-AGAACGGCGTAAAGTGTGTTTA-AG---CGTTCAATAAAT
AAA--TAGAGTTAAAAATCAATTTAGCTGTAATACGCCCAAGTTG-ATATTAAAATACGC
AACTTACGTG-ACTTTACC-TAC---CGCTGAAGACACTAAAGCTAAGGTACAAACTGGG
ATTAGAGACCCCACTATGCTTAG-CCATA-AACCGAGGTAGTTTA--AT-AACAA-GACT
ATTCGCCAGAGAACTACGAGCCACTGCTTAAAACTCAAAGGACTTGGCGGTGCCCTAGAC
CCTCCTAGAGGAGCCTGTTCTATAATCGAT-AAACCCCGATACACCTCACCTCTCCTAGC
TA---TCAGTCTATATACCGCCATCGTCAGCTCACCCCAAC-AGGGAACCAAAGTGAGCA
AGATCATG--AAACCATAAAAACGTTAGGTCAAGGTGTAGCATATGGA-AAGGGAAGCAA
TGGGCTACA-TTTTCTAT----ATTAGAACA-------TA------ACGGATTGTC-TAT
TGAAAC---AA-AGACATGAAGGAGGATTTAGTAGTAAAT-TAAGAATAGAGAGCTTAAT
TGAAATAGGCAATGGGGTGCGTACACACCGCCCGTCACCCTCCTCGATAA---AGTA--A
CTTCC---TAT---ACCT-AATAAGAA----TA--CGCA-AAA----A--AGAGGAGAAA
A
>Antechinus_minimus_AF038307 Antechinus minimus 12S ribosomal RNA gene, mitochondrial gene for mitochondrial RNA, complete sequence
G-ACTAA-AGGAGCAGGTATCAGGCACACTTCC---TA-AGTAGCCCATGACACCTAGTT
TAACCACACCCCCACGGGTTACAGCAGTGACTAACATTGAGCTATAAACGAAAGTTTGAC
TAAATCATAATAAA------AAGGGTTGGTAAATTTCGTGCCAGCCACCGCGGTCATACG
ATTAACCCGAGTTAACAGA-AGAACGGCGTAAAGTGTGTTTA-AGC--GTTCAATAATAT
AAA--TAGAGTTAAAAATCAATTTAGCTGTAATACGCCCAAGTTG-ATATTAAAATACGC
AACTTACGTG-ACTTTACC-TAC---CGCTGAAGACACTAAAGCTAAGGTACAAACTGGG
ATTAGAGACCCCACTATGCTTAG-CCGTA-AACCGAGGTAGTTTA--AT-AACAA-GACT
ATTCGCCAGAGAACTACAAGCCACTGCTTAAAACTCAAAGGACTTGGCGGTGCCCTAGAC
CCTCCTAGAGGAGCCTGTTCTATAATCGAT-AAACCCCGATACACCTCACCTCTCCTAGC
TA---TCAGTCTATATACCGCCATCGTCAGCTCACCCCAAC-AGGGAACCAAAGTGAGCA
AGATCATG--AAACCATAAAAACGTTAGGTCAAGGTGTAGCATATGGA-AAGGGAAGCAA
TGGGCTACA-TTTTCTAT----ATTAGAACA-------TA------ACGGATTGTC-TAT
TGAAAC---AA-AGACATGAAGGAGGATTTAGTAGTAAAT-TAAGAATAGAGAGCTTAAT
TGAAATAGGCAATGGGGTGCGTACACACCGCCCGTCACCCTCCTCGATAA---AGTA--A
CTTCC---TAT---ACCT-AATAAGAA----TA--CGCA-AAA----A--AGAGGAGAAA
A
>Antechinus_minimus_UC1531_12S_TAS Alignment of 2 sequences: UC1531_12C.ab1, UC1531_12gg.ab1 (reversed)
G-ACTAA-AGGAGCAGGTATCAGGCACACTTCC---CA-AGTAGCCCATGACACCTAGTT
TAACCACACCCCCACGGGTTACAGCAGTGACTAACATTGAGCTATAAACGAAAGTTTGAC
TAAATCATAATAAA------AAGGGTTGGTAAATTTCGTGCCAGCCACCGCGGTCATACG
ATTAACCCGAGTTAACAGA-AGAACGGCGTAAAGTGTGTTTA-AG---CGTTCAATAAAT
AAA--TAGAGTTAAAAATCAATTTAGCTGTAATACGCCCAAGTTG-ATATTAAAATACGC
AACTTACGTG-ACTTTACC-TAC---CGCTGAAGACACTAAAGCTAAGGTACAAACTGGG
ATTAGAGACCCCACTATGCTTAG-CCGTA-AACCGAGGTAGTTTA--AT-AACAA-GACT
ATTCGCCAGAGAACTACGAGCCACTGCTTAAAACTCAAAGGACTTGGCGGTGCCCTAGAC
CCTCCTAGAGGAGCCTGTTCTATAATCGAT-AAACCCCGATACACCTCACCTCTCCTAGC
TA---TCAGTCTATATACCGCCATCGTCAGCTCACCCCAAC-AGGGAACCAAAGTGAGCA
AGATCATG--AAACCATAAAAACGTTAGGTCAAGGTGTAGCATATGGA-AAGGGAAGCAA
TGGGCTACA-TTTTCTAT----ATTAGAACA-------TA------ACGGATTGTC-TAT
TGAAAC---AA-AGACATGAAGGAGGATTTAGTAGTAAAT-TAAGAATAGAGAGCTTAAT
TGAAATAGGCAATGGGGTGCGTACACACCGCCCGTCACCCTCCTCGATAA---AGTA--A
CTTCC---TAT---ACCT-AATAAGAA----TA--CGCA-AAA----A--AGAGGAGAAA
A
>Antechinus_naso_AF038314 Antechinus naso 12S ribosomal RNA gene, mitochondrial gene for mitochondrial RNA, complete sequence
GTT-TAA-AGGAGCAGGTATCAGGCACACTTCTT-TGA-AGTAGCCCATGACACCTAGTT
GAACCACGCCCCCACGGGTTACAGCAGTGACTAACATTGAGCCATAAACGAAAGTTTGAC
TAAATCATGGTAAA------AAGGGTTGGTAAATTTCGTGCCAGCCACCGCGGTCATACG
ATTAACCCAAGTTAACAGA-AAAACGGCGTAAAGTGTGTTTA-AGC-ATTTAAGTGGCAA
AA---TAAAGTTAAAAGTCAACTGAGCTGTAATACGCCAAGGTTG-ATATTAAAATACGC
AACTTACGTGG-CTTTACC---CA-CTGCTGAAGACACTAAAGCTAAGGTACAAACTGGG
ATTAGAGACCCCACTATGCTTAG-CCGTA-AACCAAGGTAGTTGA--AT-AACAA-AACT
ATCCGCCAGAGAACTACAAGCTACTGCTTAAAACTCAAAGGACTTGGCGGTGCCCTAGAC
CCTCCTAGAGGAGCCTGTTCTGTAATCGAT-AAACCCCGATATACCTCACCTTTTCTAGC
CTA--TCAGTCTATATACCGCCATCGTCAGCTCACCCCAAC-AGGGTGTTAAAGTGAGCA
AGATCATG--AAACCATAAAAACGTTAGGTCAAGGTGTAGCATATGGA-AAGGGAAGCAA
TGGGCTACA-TTTTCTAT----ATTAGAACA-------CT------ACGGATTGTC-TAT
TGAAAC---AA-AGACATGAAGGAGGATTTAGTAGTAAAT-TGAGAATAGAGAGCTTAAT
TGAAATAGGCAATGGGGTGCGTACACACCGCCCGTCACCCTCCTCGATAA---GATAGAA
CCCT-----AT---AAAT-AATAAGAA----TA--CGCA-AAA----A--AGAGGAGAAA
A
>Antechinus_sp._AF038311 Antechinus sp. 12S ribosomal RNA gene, mitochondrial gene for mitochondrial RNA, complete sequence
GTC-GAA-AGGAGCAGGTATCAGGCACACTC--TTCAA-AGTAGCCCATGACACCTAGTT
TAACCACACCCCCACGGGTAACAGCAGTGACTAACATTGAGCTATAAACGAAAGTTTGAC
TAAATCATAATAAA------AAGGGTTGGTAAATTTCGTGCCAGCCACCGCGGTCATACG
ATTAACCCGAGTTAACAGA-AGAACGGCGTAAAGTGTGTTTA-AGC-ATTTATATTTCGA
A----TAGAGTTAAAGAGCAACTAAGCTGTAATACGCCCAAGTTG-TCATTAAAATACGC
AACTTACGTG-ACTTTACC-AAT---TGCTGAAGACACTAAAGCTAAGGTACAAATCGGG
ATTAGAGACCCCACTATGCTTAG-CCGTA-AACCGAGGTAGTTGA--AT-AACAA-GACT
ATTCGCCAGAGAACTACAAGCCACTGCTTAAAACTCAAAGGACTTGGCGGTGCCCTAGAC
CCTCCTAGAGGAGCCTGTTCTATAATCGAT-AAACCCCGATACACCTCACCTTTCCTAGC
TA---TCAGTCTATATACCGCCATCGTCAGCTCACCCCAAC-AGGGTA-CAAAGTGAGCA
AGATCATG--AAACCATAAAAACGTTAGGTCAAGGTGTAGCATATGGA-AAGGGAAGCAA
TGGGCTACA-TTTTCTAT----GTTAGAACA-------TA------ACGGATTGTC-TAT
TGAAAC---AA-AGACATGAAGGAGGATTTAGCAGTAAAT-TAAGAATAGAGAGCTTAAT
TGAAATAGGCAATGGGGTGCGTACACACCGCCCGTCACCCTCCTCGATAA---AGTAATA
ACCT-----AT---ACCT-AATAAGGA----TA--CGCA-AAA----A--AGAGGAGAAA
A
>Antechinus_spp_UC1220_12S_TAS Alignment of 2 sequences: UC1220_12C.ab1, UC1220_12gg.ab1 (reversed)
GCA-TAA-AGGAGCAGGTATCAGGCACACTTCT---TA-AGTAGCCCATGACACCTAGTT
TAACCACACCCCCACGGGTTACAGCAGTGACTAACATTGAGCTATAAACGAAAGTTTGAC
TAAATCATAATAAA------AAGGGTTGGTAAATTTCGTGCCAGCCACCGCGGTCATACG
ATTAACCCGAGTTAACAGA-AGAACGGCGTAAAGTGTGTTTA-AG---CGTCTATATCTA
AA---TAGAGTTAAAAATCAACTAAGCTGTAATACGCCCAAGTTG-ATATTAAAATACGC
AACTTACGTG-ACTCTGCC-TAT---TGCTGAAGACACTAAAGCTAAGGTACAAACTGGG
ATTAGAGACCCCACTATGCTTAG-CCGTA-AACCGAGGTAGTTTA--AT-AACAA-GACT
ATTCGCCAGAGAACTACGAGCCACTGCTTAAAACTCAAAGGACTTGGCGGTGCCCTAGAC
CCTCCTAGAGGAGCCTGTTCTATAATCGAT-AAACCCCGATACACCTCACCTTTCCTAGC
TA---TCAGTCTATATACCGCCATCGTCAGCTCACCCCG-TCAGGGTACTAAAGTGAGCA
AAATCATG--AAACCATAAAAACGTTAGGTCAAGGTGTAGCATATGGA-AAGGGAAGCAA
TGGGCTACATTTTTCTAT----ATTAGAACA-------TA------ACGGATTGTC-TAT
TGAAAT---AA-AGACATGAAGGCGGATTTAGTAGTAAAT-TAAGAATAGAGAGCTTAAT
TGAAATTGGCAATGGGGTGCGTACACACCGCCCGTCACCCTCCTCGATAA---AGTA--A
CTTAC---TAT---ACCT-AATAAGAA----TA--CGCA-AAA----A--AGAGGAGAAA
A
>Antechinus_stuartii_ASU87399 Antechinus stuartii 12S ribosomal RNA gene, mitochondrial gene encoding mitochondrial rRNA, complete sequence
GTC-GAA-AGGAGCAGGTATCAGGCACACTTC-TCCAA-AGTAGCCCATGACACCTAGTT
TAACCACACCCCCACGGGTTACAGCAGTGACTAACATTGAGCTATAAACGAAAGTTTGAC
TAAATCATAATAAA------AAGGGTTGGTAAATTTCGTGCCAGCCACCGCGGTCATACG
ATTAACCCGAGTTAACAGA-AGAACGGCGTAAAGTGTGTTTA-AGC-ATTTACACTTTGA
A----TAAAGTTAAAGAACAACTAAGCTGTAATACGCCCAAGTTG-TCATTAAAATACGC
AACTTACGTG-ACTTTACC-TGT---TGCTGAAGACACTAAAGCTAAGGTACAAACTGGG
ATTAGAGACCCCACTATGCTTAG-CCGTA-AACCGAGGTAGTTCA--AT-AACAA-GACT
ATTCGCCAGAGAACTACAAGCCACTGCTTAAAACTCAAAGGACTTGGCGGTGCCCTAGAC
CCTCCTAGAGGAGCCTGTTCTATAATCGAT-AAACCCCGATACACCTCACCTTTCCTAGC
TTA--TCAGTCTATATACCGCCATCGTCAGCTCACCCCAAC-AGGGTACCAAAGTGAGCA
AGATCATG--AAACCATAAAAGCGTTAGGTCAAGGTGTAGCATATGGA-AAGGGAAGCAA
TGGGCTACA-TTTTCTAT----GTTAGAACA-------TT------ACGGATTGTC-TAT
TGAAAT---AA-AGACATGAAGGAGGATTTAGTAGTAAAT-TAGGAATAGAGAGCTTAAT
TGAAATAGGCAATGGGGTGCGTACACACCGCCCGTCACCCTCCTCGATAA---AGTA--A
TTTCC---CAT---ACCT-AATAAGAA----TA--CGCA-AAA----A--AGAGGAGAAA
A
>Antechinus_swainsonii_AF038304 Antechinus swainsonii 12S ribosomal RNA gene, mitochondrial gene for mitochondrial RNA, complete sequence
GCC-TAA-AGGAGCAGGTATCAGGCACACTTCCC--AA-AGTAGCCCATGACACCTAGTT
TGACCACACCCCCACGGGTTACAGCAGTGACTAACATTGAGCTATAAACGAAAGTTTGAC
TAAATCATAATAAA------AAGGGTTGGTAAATTTCGTGCCAGCCACCGCGGTCATACG
ATTAACCCGAGTTAACAGA-AGAACGGCGTAAAGTGTGTTTA-AG---CGTTCAATATAT
AAA--TAAAGTTAAAAATCAATTAAGCTGTAATACGCCCAAGTTG-ATATTAAAATACGC
AACTTACGTG-ACTTTACC---CA-CCGCTGAAGACACTAAAGCTAAGGTACAAACTGGG
ATTAGAGACCCCACTATGCTTAG-CCGTA-AACCGAGGTAGTTTA--AT-AACAA-GACT
ATTCGCCAGAGAACTACGAGCCACTGCTTAAAACTCAAAGGACTTGGCGGTGCCCTAGAC
CCTCCTAGAGGAGCCTGTTCTATAATCGAT-AAACCCCGATACACCTCACCTCTCCTAGC
TA---TCAGTCTATATACCGCCATCGTCAGCTCACCCCAAC-AGGGACCAAAAGTGAGCA
AGATCATG--AAACCATAAAAACGTTAGGTCAAGGTGTAGCATATGGA-AAGGGAAGCAA
TGGGCTACA-TTTTCTAT----ATTAGAACA-------TA------ACGGATTGTC-TAT
TGAAAC---AA-AGACATGAAGGAGGATTTAGTAGTAAAT-TAGGAATAGAGAGCTTAAT
TGAAATAGGCAATGGGGTGCGTACACACCGCCCGTCACCCTCCTCGATAA---AGTA--A
CTTCC---TAT---ACCT-AATAAGAA----TA--CGCA-AAA----A--AGAGGAGAAA
A
>Bos_taurus_JN817347 Bos taurus isolate Rom558 mitochondrion, complete genome
AAACTAAGAGGAGCTGGCATCAAGCACAC--ACCCT----GTAGCTCACGACGCCTTGCT
TAACCACACCCCCACGGGAAACAGCAGTGACAAAAATTAAGCCATAAACGAAAGTTTGAC
TAAGTTATATTAA------TTAGGGTTGGTAAATCTCGTGCCAGCCACCGCGGTCATACG
ATTAACCCAAGCTAACAGG-AGTACGGCGTAAAACGTGTTAA-AGC-ACCATA-CC----
--AAATAGGGTTAAATTCTAACTAAGCTGTAAAAAGCCATGATTA-AAATAAAAATAAAT
GACGAAAGTG-ACCCTACAATA-----GCCGACG-CACTATAGCTAAGACCCAAACTGGG
ATTAGATACCCCACTATGCTTAG-CCCTA-AACACAGATAATTA--CATAAACAA-AATT
ATTCGCCAGAGTACTACTAGCAACAGCTTAAAACTCAAAGGACTTGGCGGTGCTTTATAT
CCTTCTAGAGGAGCCTGTTCTATAATCGATA-AACCCCGATAAACCTCACCAATTCTTGC
T-AATACAGTCTATATACCGCCATCTTCAGCAAACCCTAAA-AAGGAAAAAAAGTAAGCG
TAATTA---TGATACATAAAAACGTTAGGTCAAGGTGTAACCTATGAAATGG-GAAGAAA
TGGGCTACA-TTCTCTACAC---CAAGAGAA------TCAA---GCACGAAA-GTTATTA
TGAAACC---AATAAC-CAAAGGAGGATTTAGCAGTAAAC-TAAGAATAGAGTGCTTAGT
TGAATTAGGCCATGAAGCACGCACACACCGCCCGTCACCCTCCTCAAATA------GATT
CAGT--GCATCTAACCCT--ATT--TAAACGCAC---TA-GCTACATG--AGAGGAGACA
A
>Bos_taurus_JN817349 Bos taurus isolate S13 mitochondrion, complete genome
AAACTAAGAGGAGCTGGCATCAAGCACAC--ACCCT----GTAGCTCACGACGCCTTGCT
TAACCACACCCCCACGGGAAACAGCAGTGACAAAAATTAAGCCATAAACGAAAGTTTGAC
TAAGTTATATTAA------TTAGGGTTGGTAAATCTCGTGCCAGCCACCGCGGTCATACG
ATTAACCCAAGCTAACAGG-AGTACGGCGTAAAACGTGTTAA-AGC-ACCATA-CC----
--AAATAGGGTTAAATTCTAACTAAGCTGTAAAAAGCCATGATTA-AAATAAAAATAAAT
GACGAAAGTG-ACCCTACAATA-----GCCGACG-CACTATAGCTAAGACCCAAACTGGG
ATTAGATACCCCACTATGCTTAG-CCCTA-AACACAGATAATTA--CATAAACAA-AATT
ATTCGCCAGAGTACTACTAGCAACAGCTTAAAACTCAAAGGACTTGGCGGTGCTTTATAT
CCTTCTAGAGGAGCCTGTTCTATAATCGATA-AACCCCGATAAACCTCACCAATTCTTGC
T-AATACAGTCTATATACCGCCATCTTCAGCAAACCCTAAA-AAGGAAAAAAAGTAAGCG
TAATTA---TGATACATAAAAACGTTAGGTCAAGGTGTAACCTATGAAATGG-GAAGAAA
TGGGCTACA-TTCTCTACAC---CAAGAGAA------TCAA---GCACGAAA-GTTATTA
TGAAACC---AATAAC-CAAAGGAGGATTTAGCAGTAAAC-TAAGAATAGAGTGCTTAGT
TGAATTAGGCCATGAAGCACGCACACACCGCCCGTCACCCTCCTCAAATA------GATT
CAGT--GCATCTAACCCT--ATT--TAAACGCAC---TA-GCTACATG--AGAGGAGACA
A
>Bos_taurus_KC153975 Bos taurus isolate WPC23 mitochondrion, complete genome
AAACTAAGAGGAGCTGGCATCAAGCACAC--ACCCT----GTAGCTCACGACGCCTTGCT
TAACCACACCCCCACGGGAAACAGCAGTGACAAAAATTAAGCCATAAACGAAAGTTTGAC
TAAGTTATATTAA------TTAGGGTTGGTAAATCTCGTGCCAGCCACCGCGGTCATACG
ATTAACCCAAGCTAACAGG-AGTACGGCGTAAAACGTGTTAA-AGC-ACCATA-CC----
--AAATAGGGTTAAATTCTAACTAAGCTGTAAAAAGCCATGATTA-AAATAAAAATAAAT
GACGAAAGTG-ACCCTACAATA-----GCCGACG-CACTATAGCTAAGACCCAAACTGGG
ATTAGATACCCCACTATGCTTAG-CCCTA-AACACAGATAATTA--CATAAACAA-AATT
ATTCGCCAGAGTACTACTAGCAACAGCTTAAAACTCAAAGGACTTGGCGGTGCTTTATAT
CCTTCTAGAGGAGCCTGTTCTATAATCGATA-AACCCCGATAAACCTCACCAATTCTTGC
T-AATACAGTCTATATACCGCCATCTTCAGCAAACCCTAAA-AAGGAAAAAAAGTAAGCG
TAATTA---TGATACATAAAAACGTTAGGTCAAGGTGTAACCTATGAAATGG-GAAGAAA
TGGGCTACA-TTCTCTACAC---CAAGAGAA------TCAA---GCACGAAA-GTTATTA
TGAAACC---AATAAC-CAAAGGAGGATTTAGCAGTAAAC-TAAGAATAGAGTGCTTAGT
TGAATTAGGCCATGAAGCACGCACACACCGCCCGTCACCCTCCTCAAATA------GATT
CAGT--GCATCTAACCCT--ATT--TAAACGCAC---TA-GCTACATG--AGAGGAGACA
A
>Canis_lupus_AB499818 Canis lupus mitochondrial DNA, complete genome, haplotype: Jw229
NNNNTAA-AGGAGCAGGTATCAAGCACACTC--T--TA-AGTAGCTCATAACACCTTGCT
AAGCCACACCCCCACGGGATACAGCAGTGATAAAAATTAAGCCATAAACGAAAGTTTGAC
TAAGCCATACTAAA-----T-AGGGTTGGTAAATTTCGTGCCAGCCACCGCGGTCATACG
ATTAACCCAAACTAATAGG-CCTACGGCGTAAAGCGTGTTCA-AG--ATA----CTTTTA
--CACTAAAGTTAAAACTTAACTAAGCCGTAAAAAGCTACAGTTA-TCAT-AAAATAAAC
CACGAAAGTG-ACTTTATAAT-AA---TCTGACTACACGATAGCTAAGACCCAAACTGGG
ATTAGATACCCCACTATGCTTAG-CCCTA-AACATAGATAATTTT--AC-AACAA-AATA
ATTCGCCAGAGGACTACTAGCAATAGCTTAAAACTCAAAGGACTTGGCGGTGCTTTATAT
CCCTCTAGAGGAGCCTGTTCTATAATCGATA-AACCCCGATAAACCTCACCACCTTTCGC
T-AATTCAGTCTATATACCGCCATCTTCAGCAAACCCTCAA-AAGGTAGAACAGTAAGCA
CAATCATT-TTA--CATAAAAAAGTTAGGTCAAGGTGTAACTTATGAG-GTGGGAAGAAA
TGGGCTACA-TTTTCTACC----CAAGAACA-----TTTC------ACGAATGTTT-TTA
TGAAAT----TAAAAACTGAAGGAGGATTTAGTAGTAAA-TTAAGAATAGAGAGCTTAAT
TGAATAGGGCCATGAAGCACGCACACACCGCCCGTCACCCTCCTCAAGTA---A-TAA--
GACACAACCATAA--CCA-TATTAACT----TA---ACT-AAAACACA--AGAGGAGACA
A
>Canis_lupus_AB499819 Canis lupus mitochondrial DNA, complete genome, haplotype: Jw233
NNNNTAA-AGGAGCAGGTATCAAGCACACTC--T--TA-AGTAGCTCATAACACCTTGCT
AAGCCACACCCCCACGGGATACAGCAGTGATAAAAATTAAGCCATAAACGAAAGTTTGAC
TAAGCCATACTAAA-----T-AGGGTTGGTAAATTTCGTGCCAGCCACCGCGGTCATACG
ATTAACCCAAACTAATAGG-CCTACGGCGTAAAGCGTGTTCA-AG--ATA----CTTTAA
--CACTAAAGTTAAAACTTAACTAAGCCGTAAAAAGCTACAGTTA-TCAT-AAAATAAAC
CACGAAAGTG-ACTTTATAAT-AA---TCTGACTACACGATAGCTAAGACCCAAACTGGG
ATTAGATACCCCACTATGCTTAG-CCCTA-AACATAGATAATTTT--AC-AACAA-AATA
ATTCGCCAGAGGACTACTAGCAATAGCTTAAAACTCAAAGGACTTGGCGGTGCTTTATAT
CCCTCTAGAGGAGCCTGTTCTATAATCGATA-AACCCCGATAAACCTCACCACCTTTCGC
T-AATTCAGTCTATATACCGCCATCTTCAGCAAACCCTCAA-AAGGTAGAACAGTAAGCA
CAATCATT-TTA--CATAAAAAAGTTAGGTCAAGGTGTAACTTATGAG-GTGGGAAGAAA
TGGGCTACA-TTTTCTACC----CAAGAACA-----TTTC------ACGAATGTTT-TTA
TGAAAT----TAAAAACTGAAGGAGGATTTAGTAGTAAA-TTAAGAATAGAGAGCTTAAT
TGAATAGGGCCATGAAGCACGCACACACCGCCCGTCACCCTCCTCAAGTA---A-TAA--
GACACAACCATAA--CCA-TATTAACT----TA---ACT-AAAACACA--AGAGGAGACA
A
>Canis_lupus_AB499820 Canis lupus mitochondrial DNA, complete genome, haplotype: Jw235
NNNNTAA-AGGAGCAGGTATCAAGCACACTC--T--TA-AGTAGCTCATAACACCTTGCT
AAGCCACACCCCCACGGGATACAGCAGTGATAAAAATTAAGCCATAAACGAAAGTTTGAC
TAAGCCATACTAAA-----T-AGGGTTGGTAAATTTCGTGCCAGCCACCGCGGTCATACG
ATTAACCCAAACTAATAGG-CCTACGGCGTAAAGCGTGTTCA-AG--ATA----CTTTAA
--CACTAAAGTTAAAACTTAACTAAGCCGTAAAAAGCTACAGTTA-TCAT-AAAATAAAC
CACGAAAGTG-ACTTTATAAT-AA---TCTGACTACACGATAGCTAAGACCCAAACTGGG
ATTAGATACCCCACTATGCTTAG-CCCTA-AACATAGATAATTTT--AC-AACAA-AATA
ATTCGCCAGAGGACTACTAGCAATAGCTTAAAACTCAAAGGACTTGGCGGTGCTTTATAT
CCCTCTAGAGGAGCCTGTTCTATAATCGATA-AACCCCGATAAACCTCACCACCTTTCGC
T-AATTCAGTCTATATACCGCCATCTTCAGCAAACCCTCAA-AAGGTAGAACAGTAAGCA
CAATCATT-TTA--CATAAAAAAGTTAGGTCAAGGTGTAACTTATGAG-GTGGGAAGAAA
TGGGCTACA-TTTTCTACC----CAAGAACA-----TTTC------ACGAATGTTT-TTA
TGAAAT----TAAAAACTGAAGGAGGATTTAGTAGTAAA-TTAAGAATAGAGAGCTTAAT
TGAATAGGGCCATGAAGCACGCACACACCGCCCGTCACCCTCCTCAAGTA---A-TAA--
GACACAACCATAA--CCA-TATTAACT----TA---ACT-AAAACACA--AGAGGAGACA
A
>Canis_lupus_AB499821 Canis lupus mitochondrial DNA, complete genome, haplotype: Jw237
NNNNTAA-AGGAGCAGGTATCAAGCACACTC--T--TA-AGTAGCTCATAACACCTTGCT
AAGCCACACCCCCACGGGATACAGCAGTGATAAAAATTAAGCCATAAACGAAAGTTTGAC
TAAGCCATACTAAA-----T-AGGGTTGGTAAATTTCGTGCCAGCCACCGCGGTCATACG
ATTAACCCAAACTAATAGG-CCTACGGCGTAAAGCGTGTTCA-AG--ATA----CTTTTA
--CACTAAAGTTAAAACTTAACTAAGCCGTAAAAAGCTACAGTTA-TCAT-AAAATAAAC
CACGAAAGTG-ACTTTATAAT-AA---TCTGACTACACGATAGCTAAGACCCAAACTGGG
ATTAGATACCCCACTATGCTTAG-CCCTA-AACATAGATAATTTT--AC-AACAA-AATA
ATTCGCCAGAGGACTACTAGCAATAGCTTAAAACTCAAAGGACTTGGCGGTGCTTTATAT
CCCTCTAGAGGAGCCTGTTCTATAATCGATA-AACCCCGATAAACCTCACCACCTTTCGC
T-AATTCAGTCTATATACCGCCATCTTCAGCAAACCCTCAA-AAGGTAGAACAGTAAGCA
CAATCATT-TTA--CATAAAAAAGTTAGGTCAAGGTGTAACTTATGAG-GTGGGAAGAAA
TGGGCTACA-TTTTCTACC----CAAGAACA-----TTTC------ACGAATGTTT-TTA
TGAAAT----TAAAAACTGAAGGAGGATTTAGTAGTAAA-TTAAGAATAGAGAGCTTAAT
TGAATAGGGCCATGAAGCACGCACACACCGCCCGTCACCCTCCTCAAGTA---A-TAA--
GACACAACCATAA--CCA-TATTAACT----TA---ACT-AAAACACA--AGAGGAGACA
A
>Canis_lupus_AB499822 Canis lupus mitochondrial DNA, complete genome, haplotype: Jw239
NNNNTAA-AGGAGCAGGTATCAAGCACACTC--T--TA-AGTAGCTCATAACACCTTGCT
AAGCCACACCCCCACGGGATACAGCAGTGATAAAAATTAAGCCATAAACGAAAGTTTGAC
TAAGCCATACTAAA-----T-AGGGTTGGTAAATTTCGTGCCAGCCACCGCGGTCATACG
ATTAACCCAAACTAATAGG-CCTACGGCGTAAAGCGTGTTCA-AG--ATA----CTTTTA
--CACTAAAGTTAAAACTTAACTAAGCCGTAAAAAGCTACAGTTA-TCAT-AAAATAAAC
CACGAAAGTG-ACTTTATAAT-AA---TCTGACTACACGATAGCTAAGACCCAAACTGGG
ATTAGATACCCCACTATGCTTAG-CCCTA-AACATAGATAATTTT--AC-AACAA-AATA
ATTCGCCAGAGGACTACTAGCAATAGCTTAAAACTCAAAGGACTTGGCGGTGCTTTATAT
CCCTCTAGAGGAGCCTGTTCTATAATCGATA-AACCCCGATAAACCTCACCACCCTTTGC
T-AATTCAGTCTATATACCGCCATCTTCAGCAAACCCTCAA-AAGGTAGAACAGTAAGCA
CAATCATT-TTA--CATAAAAAAGTTAGGTCAAGATGTAACTTATGAG-GTGGGAAGAAA
TGGGCTACA-TTTTCTATC---CCAAGAACA-----TTTC------ACGAATGTTT-TTA
TGAAAT----TAAAAACTGAAGGAGGATTTAGTAGTAAA-TTAAGAATAGAGAGCTTAAT
TGAATAGGGCCTTGAAGCACGCACACACCGCCCGTCACCCTCCTCAAGTA---A-TAA--
GACACAACCATAA--CCA-TATTAACT----TA---ACT-AAAACACA--AGAGGAGACA
A
>Canis_lupus_AB499823 Canis lupus mitochondrial DNA, complete genome, haplotype: Jw240
NNNNTAA-AGGAGCAGGTATCAAGCACACTC--T--TA-AGTAGCTCATAACACCTTGCT
AAGCCACACCCCCACGGGATACAGCAGTGATAAAAATTAAGCCATAAACGAAAGTTTGAC
TAAGCCATACTAAA-----T-AGGGTTGGTAAATTTCGTGCCAGCCACCGCGGTCATACG
ATTAACCCAAACTAATAGG-CCTACGGCGTAAAGCGTGTTCA-AG--ATA----CTTTTA
--CACTAAAGTTAAAACTTAACTAAGCCGTAAAAAGCTACAGTTA-TCAT-AAAATAAAC
CACGAAAGTG-ACTTTATAAT-AA---TCTGACTACACGATAGCTAAGACCCAAACTGGG
ATTAGATACCCCACTATGCTTAG-CCCTA-AACATAGATAATTTT--AC-AACAA-AATA
ATTCGCCAGAGGACTACTAGCAATAGCTTAAAACTCAAAGGACTTGGCGGTGCTTTATAT
CCCTCTAGAGGAGCCTGTTCTATAATCGATA-AACCCCGATAAACCTCACCACCTTTCGC
T-AATTCAGTCTATATACCGCCATCTTCAGCAAACCCTCAA-AAGGTAGAACAGTAAGCA
CAATCATT-TTA--CATAAAAAAGTTAGGTCAAGGTGTAACTTATGAG-GTGGGAAGAAA
TGGGCTACA-TTTTCTACC----CAAGAACA-----TTTC------ACGAATGTTT-TTA
TGAAAT----TAAAAACTGAAGGAGGATTTAGTAGTAAA-TTAAGAATAGAGAGCTTAAT
TGAATAGGGCCATGAAGCACGCACACACCGCCCGTCACCCTCCTCAAGTA---A-TAA--
GACACAACCATAA--CCA-TATTAACT----TA---ACT-AAAACACA--AGAGGAGACA
A
>Canis_lupus_AB499824 Canis lupus mitochondrial DNA, complete genome, haplotype: Jw257
NNNNTAA-AGGAGCAGGTATCAAGCACACTC--T--TA-AGTAGCTCATAACACCTTGCT
AAGCCACACCCCCACGGGATACAGCAGTGATAAAAATTAAGCCATAAACGAAAGTTTGAC
TAAGCCATACTAAA-----T-AGGGTTGGTAAATTTCGTGCCAGCCACCGCGGTCATACG
ATTAACCCAAACTAATAGG-CCTACGGCGTAAAGTGTGTTCA-AG--ATA----CTTTTA
--CACTAAAGTTAAAACTTAACTAAGCCGTAAAAAGCTACAGTTA-TCAT-AAAATAAAC
CACGAAAGTG-ACTTTATAAT-AA---TCTGACTACACGATAGCTAAGACCCAAACTGGG
ATTAGATACCCCACTATGCTTAG-CCCTA-AACATAGATAATTTT--AC-AACAA-AATA
ATTCGCCAGAGGACTACTAGCAATAGCTTAAAACTCAAAGGACTTGGCGGTGCTTTATAT
CCCTCTAGAGGAGCCTGTTCTATAATCGATA-AACCCCGATAAACCTCACCACCTTTCGC
T-AATTCAGTCTATATACCGCCATCTTCAGCAAACCCTCAA-AAGGTAGAACAGTAAGCA
CAATCATT-TTA--CATAAAAAAGTTAGGTCAAGGTGTAACTTATGAG-GTGGGAAGAAA
TGGGCTACA-TTTTCTACC----CAAGAACA-----TTTC------ACGAATGTTT-TTA
TGAAAT----TAAAAACTGAAGGAGGATTTAGTAGTAAA-TTAAGAATAGAGAGCTTAAT
TGAATAGGGCCATGAAGTACGCACACACCGCCCGTCACCCTCCTCAAGTA---A-TAA--
GACACAACCATAA--CCA-TATTAACT----TA---ACT-AAAACACA--AGAGGAGACA
A
>Canis_lupus_AB499825 Canis lupus mitochondrial DNA, complete genome, haplotype: Jw258
NNNNTAA-AGGAGCAGGTATCAAGCACACTC--T--TA-AGTAGCTCATAACACCTTGCT
AAGCCACACCCCCACGGGATACAGCAGTGATAAAAATTAAGCCATAAACGAAAGTTTGAC
TAAGCCATACTAAA-----T-AGGGTTGGTAAATTTCGTGCCAGCCACCGCGGTCATACG
ATTAACCCAAACTAATAGG-CCTACGGCGTAAAGCGTGTTCA-AG--ATA----CTTTTA
--CACTAAAGTTAAAACTTAACTAAGCCGTAAAAAGCTACAGTTA-TCAT-AAAATAAAC
CACGAAAGTG-ACTTTATAAT-AA---TCTGACTACACGATAGCTAAGACCCAAACTGGG
ATTAGATACCCCACTATGCTTAG-CCCTA-AACATAGATAATTTT--AC-AACAA-AATA
ATTCGCCAGAGGACTACTAGCAATAGCTTAAAACTCAAAGGACTTGGCGGTGCTTTATAT
CCCTCTAGAGGAGCCTGTTCTATAATCGATA-AACCCCGATAAACCTCACCACCTTTCGC
T-AATTCAGTCTATATACCGCCATCTTCAGCAAACCCTCAA-AAGGTAGAACAGTAAGCA
CAATCATT-TTA--CATAAAAAAGTTAGGTCAAGGTGTAACTTATGAG-GTGGGAAGAAA
TGGGCTACA-TTTTCTACC----CAAGAACA-----TTTC------ACGAATGTTT-TTA
TGAAAT----TAAAAACTGAAGGAGGATTTAGTAGTAAA-TTAAGAATAGAGAGCTTAAT
TGAATAGGGCCATGAAGCACGCACACACCGCCCGTCACCCTCCTCAAGTA---A-TAA--
GACACAACCATAA--CCA-TATTAACT----TA---ACT-AAAACACA--AGAGGAGACA
A
>Canis_lupus_familiaris_AB499816 Canis lupus familiaris mitochondrial DNA, complete genome, haplotype: Kisyu25
NNNNTAA-AGGAGCAGGTATCAAGCACACTC--T--TA-AGTAGCTCATAACACCTTGCT
AAGCCACACCCCCACGGGATACAGCAGTGATAAAAATTAAGCCATAAACGAAAGTTTGAC
TAAGCCATACTAAA-----T-AGGGTTGGTAAATTTCGTGCCAGCCACCGCGGTCATACG
ATTAACCCAAACTAATAGG-CCTACGGCGTAAAGCGTGTTCA-AG--ATA----CTTTTA
--CACTAAAGTTAAAACTTAACTAAGCCGTAAAAAGCTACAGTTA-TCAT-AAAATAAAC
CACGAAAGTG-ACTTTATAAT-AA---TCTGACTACACGATAGCTAAGACCCAAACTGGG
ATTAGATACCCCACTATGCTTAG-CCCTA-AACATAGATAATTTT--AC-AACAA-AATA
ATTCGCCAGAGGACTACTAGCAATAGCTTAAAACTCAAAGGACTTGGCGGTGCTTTATAT
CCCTCTAGAGGAGCCTGTTCTATAATCGATA-AACCCCGATAAACCTCACCACCTTTCGC
T-AATTCAGTCTATATACCGCCATCTTCAGCAAACCCTCAA-AAGGTAGAACAGTAAGCA
CAATCATT-TTA--CATAAAAAAGTTAGGTCAAGGTGTAACTTATGAG-GTGGGAAGAAA
TGGGCTACA-TTTTCTACC----CAAGAACA-----TTTC------ACGAATGTTT-TTA
TGAAAT----TAAAAACTGAAGGAGGATTTAGTAGTAAA-TTAAGAATAGAGAGCTTAAT
TGAATAGGGCCATGAAGCACGCACACACCGCCCGTCACCCTCCTCAAGTA---A-TAA--
GACACAACCATAA--CCA-TATTAACT----TA---ACT-AAAACACA--AGAGGAGACA
A
>Canis_lupus_familiaris_AB499817 Canis lupus familiaris mitochondrial DNA, complete genome, haplotype: Husky102
NNNNTAA-AGGAGCAGGTATCAAGCACACTC--T--TA-AGTAGCTCATAACACCTTGCT
AAGCCACACCCCCACGGGATACAGCAGTGATAAAAATTAAGCCATAAACGAAAGTTTGAC
TAAGCCATACTAAA-----T-AGGGTTGGTAAATTTCGTGCCAGCCACCGCGGTCATACG
ATTAACCCAAACTAATAGG-CCTACGGCGTAAAGCGTGTTCA-AG--ATA----CTTTTA
--CACTAAAGTTAAAACTTAACTAAGCCGTAAAAAGCTACAGTTA-TCAT-AAAATAAAC
CACGAAAGTG-ACTTTATAAT-AA---TCTGACTACACGATAGCTAAGACCCAAACTGGG
ATTAGATACCCCACTATGCTTAG-CCCTA-AACATAGATAATTTT--AC-AACAA-AATA
ATTCGCCAGAGGACTACTAGCAATAGCTTAAAACTCAAAGGACTTGGCGGTGCTTTATAT
CCCTCTAGAGGAGCCTGTTCTATAATCGATA-AACCCCGATAAACCTCACCACCTTTCGC
T-AATTCAGTCTATATACCGCCATCTTCAGCAAACCCTCAA-AAGGTAGAACAGTAAGCA
CAATCATT-TTA--CATAAAAAAGTTAGGTCAAGGTGTAACTTATGAG-GTGGGAAGAAA
TGGGCTACA-TTTTCTACC----CAAGAACA-----TTTC------ACGAATGTTT-TTA
TGAAAT----TAAAAACTGAAGGAGGATTTAGTAGTAAA-TTAAGAATAGAGAGCTTAAT
TGAATAGGGCCATGAAGCACGCACACACCGCCCGTCACCCTCCTCAAGTA---A-TAA--
GACACAACCATAA--CCA-TATTAACT----TA---ACT-AAAACACA--AGAGGAGACA
A
>Canis_lupus_familiaris_AY012152 Canis familiaris 12S ribosomal RNA gene, partial sequence; and tRNA-Val gene, complete sequence; mitochondrial genes for mitochondrial products
GATCTAA-AGGAGCAGGTATCAAGCACACTCT----TA-AGTAGCTCATAACACCTTGCT
AAGCCACACCCCCACGGGATACAGCAGTGATAAAAATTAAGCCATAAACGAAAGTTTGAC
TAAGCCATACTAAA------TAGGGTTGGTAAATTTCGTGCCAGCCACCGCGGTCATACG
ATTAACCCAAACTAATAGG-CCTACGGCGTAAAGCGTGTTCA-AG----ATA--CTTTAA
CAC--TAAAGTTAAAACTTAACTAAGCCGTAAAAAGCTACAGTT--ATCATAAAATAAAC
CACGAAAGTG-ACTTTATAATAA----TCTGACTACACGATAGCTAAGACCCAAACTGGG
ATTAGATACCCCACTATGCTTAG-CCCTA-AACATAGATAATTT--TAC-AACAA-AATA
ATTCGCCAGGGGACTACTAGCAATAGCTTAAAACTCAAAGGACTTGGCGGTGCTTTATAT
CCCTCTAGAGGAGCCTGTTCTATAATCGAT-AAACCCCGATAAACCTCACCACCTTTCGC
T-AATTCAGTCTATATACCGCCATCTTCAGCAAACCCTCAA-AAGGTAGAACAGTAAGCA
CAATCATTTTA---CATAAAAAAGTTAGGTCAAGGTGTAACTTATGAG-GTGGGAAGAAA
TGGGCTACA-TTTTCTAC----CCAAGAACA-----TTTC------ACGAAT-GTTTTTA
TGAAAT---TAAAAAC-TGAAGGAGGATTTAGTAGTAAAT-TAAGAATAGAGAGCTTAAT
TGAATAGGGCCATGAAGCACGCACACACCGCCCGTCACCCTCCTCAAGTA---A-TAAGA
CACA-A-CCATA--ACCA-TATTAACT----TA---ACT-AAAACACA--AGAGGAGACA
A
>Canis_lupus_familiaris_AY656738 Canis lupus familiaris isolate 1 breed Jack Russell Terrier mitochondrion, complete genome
GATCTAA-AGGAGCAGGTATCAAGCACACTCT----TA-AGTAGCTCATAACACCTTGCT
AAGCCACACCCCCACGGGATACAGCAGTGATAAAAATTAAGCCATAAACGAAAGTTTGAC
TAAGCCATACTAAA------TAGGGTTGGTAAATTTCGTGCCAGCCACCGCGGTCATACG
ATTAACCCAAACTAATAGG-CCTACGGCGTAAAGCGTGTTCA-AG----ATAC-TTTTAC
AC---TAAAGTTAAAACTTAACTAAGCCGTAAAAAGCTACAGTT--ATCATAAAATAAAC
CACGAAAGTG-ACTTTATAATAA----TCTGACTACACGATAGCTAAGACCCAAACTGGG
ATTAGATACCCCACTATGCTTAG-CCCTA-AACATAGATAATTTT--AC-AACAA-AATA
ATTCGCCAGAGGACTACTAGCAATAGCTTAAAACTCAAAGGACTTGGCGGTGCTTTATAT
CCCTCTAGAGGAGCCTGTTCTATAATCGAT-AAACCCCGATAAACCTCACCACCTTTCGC
T-AATTCAGTCTATATACCGCCATCTTCAGCAAACCCTCAA-AAGGTAGAACAGTAAGCA
CAATCATTTTA---CATAAAAAAGTTAGGTCAAGGTGTAACTTATGAG-GTGGGAAGAAA
TGGGCTACA-TTTTCTAC----CCAAGAACA-----TTTC------ACGAAT-GTTTTTA
TGAAATT---AAAAAC-TGAAGGAGGATTTAGTAGTAAAT-TAAGAATAGAGAGCTTAAT
TGAATAGGGCCATGAAGCACGCACACACCGCCCGTCACCCTCCTCAAGTA---A-TAAGA
CACAA--CCATA--ACCA-TATTAACT----TAA---CT-AAAACACA--AGAGGAGACA
A
>Canis_lupus_familiaris_AY656745 Canis lupus familiaris isolate 2 breed English Springer Spaniel mitochondrion, complete genome
GATCTAA-AGGAGCAGGTATCAAGCACACTCT----TA-AGTAGCTCATAACACCTTGCT
AAGCCACACCCCCACGGGATACAGCAGTGATAAAAATTAAGCCATAAACGAAAGTTTGAC
TAAGCCATACTAAA------TAGGGTTGGTAAATTTCGTGCCAGCCACCGCGGTCATACG
ATTAACCCAAACTAATAGG-CCTACGGCGTAAAGCGTGTTCA-AG----ATA--CTTTAA
CAC--TAAAGTTAAAACTTAACTAAGCCGTAAAAAGCTACAGTT--ATCATAAAATAAAC
CACGAAGGTG-ACTTTATAATAA----TCTGACTACACGATAGCTAAGACCCAAACTGGG
ATTAGATACCCCACTATGCTTAG-CCCTA-AACATAGATAATTTT--AC-AACAA-AATA
ATTCGCCAGAGGACTACTAGCAATAGCTTAAAACTCAAAGGACTTGGCGGTGCTTTATAT
CCCTCTAGAGGAGCCTGTTCTATAATCGAT-AAACCCCGATAAACCTCACCACCTTTCGC
T-AATTCAGTCTATATACCGCCATCTTCAGCAAACCCTCAA-AAGGTAGAACAGTAAGCA
CAATCATTTTA---CATAAAAAAGTTAGGTCAAGGTGTAACTTATGAG-GTGGGAAGAAA
TGGGCTACA-TTTTCTAC----CCAAGAACA-----TTTC------ACGAAT-GTTTTTA
TGAAATT---AAAAAC-TGAAGGAGGATTTAGTAGTAAAT-TAAGAATAGAGAGCTTAAT
TGAATAGGGCCATGAAGCACGCACACACCGCCCGTCACCCTCCTCAAGTA---A-TAAGA
CACAA--CCATA--ACCA-TATTAACT----TAA---CT-AAAACACA--AGAGGAGACA
A
>Canis_lupus_familiaris_AY656750 Canis lupus familiaris isolate 1 breed Leonberger mitochondrion, complete genome
GATCTAA-AGGAGCAGGTATCAAGCACACTCT----TA-AGTAGCTCATAACACCTTGCT
AAGCCACACCCCCACGGGATACAGCAGTGATAAAAATTAAGCCATAAACGAAAGTTTGAC
TAAGCCATACTAAA------TAGGGTTGGTAAATTTCGTGCCAGCCACCGCGGTCATACG
ATTAACCCAAACTAATAGG-CCTACGGCGTAAAGCGTGTTCA-AG----ATAC-TTTTAC
AC---TAAAGTTAAAACTTAACTAAGCCGTAAAAAGCTACAGTT--ATCATAAAATAAAC
CACGAAAGTG-ACTTTATAATAA----TCCGACTACACGATAGCTAAGACCCAAACTGGG
ATTAGATACCCCACTATGCTTAG-CCCTA-AACATAGATAATTTT--AC-AACAA-AATA
ATTCGCCAGAGGACTACTAGCAATAGCTTAAAACTCAAAGGACTTGGCGGTGCTTTATAT
CCCTCTAGAGGAGCCTGTTCTATAATCGAT-AAACCCCGATAAACCTCACCACCTTTCGC
T-AATTCAGTCTATATACCGCCATCTTCAGCAAACCCTCAA-AAGGTAGAACAGTAAGCA
CAATCATTTTA---CATAAAAAAGTTAGGTCAAGGTGTAACTTATGAG-GTGGGAAGAAA
TGGGCTACA-TTTTCTAC----CCAAGAACA-----TTTC------ACGAAT-GTTTTTA
TGAAATT---AAAAAC-TGAAGGAGGATTTAGTAGTAAAT-TAAGAATAGAGAGCTTAAT
TGAATAGGGCCATGAAGCACGCACACACCGCCCGTCACCCTCCTCAAGTA---A-TAAGA
CACAA--CCATA--ACCA-TATTAACT----TAA---CT-AAAACACA--AGAGGAGACA
A
>Canis_lupus_familiaris_AY729880 Canis familiaris mitochondrion, complete genome
GATCTAA-AGGAGCAGGTATCAAGCACACTCT----TA-AGTAGCTCATAACACCTTGCT
AAGCCACACCCCCACGGGATACAGCAGTGATAAAAATTAAGCCATAAACGAAAGTTTGAC
TAAGCCATACTAAA------TAGGGTTGGTAAATTTCGTGCCAGCCACCGCGGTCATACG
ATTAACCCAAACTAATAGG-CCTACGGCGTAAAGCGTGTTCA-AG----ATAC-TTTTAC
AC---TAAAGTTAAAACTTAACTAAGCCGTAAAAAGCTACAGTT--ATCATAAAATAAAC
CACGAAAGTG-ACTTTATAATAA----TCTGACTACACGATAGCTAAGACCCAAACTGGG
ATTAGATACCCCACTATGCTTAGTCCCTAGAACATAGATAATTTT--AC-AACAACAATA
ATTCGCCAGAGGACTACTAGCAATAGCTTAAAACTCAAAGGACTTGGCGGTGCTTTATAT
CCCTCTAGAGGAGCCTGTTCTATAATCGATAAAACCCCGATAAACCTCACCACCTTTCGC
T-AATTCAGTCTATATACCGCCATCTTCAGCAAACCCTCAA-AAGGTAGAACAGTAAGCA
CAATCATTTTA---CATAAAAAAGTTAGGTCAAGGTGTAACTTATGAG-GTGGGAAGAAA
TGGGCTACA-TTTTCTACC----CAAGAACA-----TTTC------ACGAAT-GTTTTTA
TGAAAT--TAA-AAAC-TGAAGGAGGATTTAGTAGTAAAT-TAAGAATAGAGAGCTTAAT
TGAATAGGGCCATGAAGAACGCACACACCGCCCGTCACCCTCCTCAAGTA---A-TAAGA
CACAA--CCATA--ACCA-TATTAACT----TAA---CT-AAAACACA--AGAGGAGACA
A
>Canis_lupus_familiaris_CFU96639 Canis familiaris mitochondrion, complete genome
GATCTAA-AGGAGCAGGTATCAAGCACACTCT----TA-AGTAGCTCATAACACCTTGCT
AAGCCACACCCCCACGGGATACAGCAGTGATAAAAATTAAGCCATAAACGAAAGTTTGAC
TAAGCCATACTAAA------TAGGGTTGGTAAATTTCGTGCCAGCCACCGCGGTCATACG
ATTAACCCAAACTAATAGG-CCTACGGCGTAAAGCGTGTTCA-AG----ATAC-TTTTAC
AC---TAAAGTTAAAACTTAACTAAGCCGTAAAAAGCTACAGTT--ATCATAAAATAAAC
CACGAAAGTG-ACTTTATAATAA----TCTGACTACACGATAGCTAAGACCCAAACTGGG
ATTAGATACCCCACTATGCTTAG-CCCTA-AACATAGATAATTTT--AC-AACAA-AATA
ATTCGCCAGAGGACTACTAGCAATAGCTTAAAACTCAAAGGACTTGGCGGTGCTTTATAT
CCCTCTAGAGGAGCCTGTTCTATAATCGAT-AAACCCCGATAAACCTCACCACCTTTCGC
T-AATTCAGTCTATATACCGCCATCTTCAGCAAACCCTCAA-AAGGTAGAACAGTAAGCA
CAATCATTTTA---CATAAAAAAGTTAGGTCAAGGTGTAACTTATGAG-GTGGGAAGAAA
TGGGCTACA-TTTTCTAC----CCAAGAACA-----TTTC------ACGAAT-GTTTTTA
TGAAATT---AAAAAC-TGAAGGAGGATTTAGTAGTAAAT-TAAGAATAGAGAGCTTAAT
TGAATAGGGCCATGAAGCACGCACACACCGCCCGTCACCCTCCTCAAGTA---A-TAAGA
CACAA--CCATA--ACCA-TATTAACT----TAA---CT-AAAACACA--AGAGGAGACA
A
>Canis_lupus_familiaris_EU408254 Canis lupus familiaris isolate BassetHound2P mitochondrion, complete genome
GATCTAA-AGGAGCAGGTATCAAGCACACTCT----TA-AGTAGCTCATAACACCTTGCT
AAGCCACACCCCCACGGGATACAGCAGTGATAAAAATTAAGCCATAAACGAAAGTTTGAC
TAAGCCATACTAAA------TAGGGTTGGTAAATTTCGTGCCAGCCACCGCGGTCATACG
ATTAACCCAAACTAATAGG-CCTACGGCGTAAAGCGTGTTCA-AG----ATA--CTTTAA
CAC--TAAAGTTAAAACTTAACTAAGCCGTAAAAAGCTACAGTT--ATCATAAAATAAAC
CACGAAGGTG-ACTTTATAATAA----TCTGACTACACGATAGCTAAGACCCAAACTGGG
ATTAGATACCCCACTATGCTTAG-CCCTA-AACATAGATAATTTT--AC-AACAA-AATA
ATTCGCCAGAGGACTACTAGCAATAGCTTAAAACTCAAAGGACTTGGCGGTGCTTTATAT
CCCTCTAGAGGAGCCTGTTCTATAATCGAT-AAACCCCGATAAACCTCACCACCTTTCGC
T-AATTCAGTCTATATACCGCCATCTTCAGCAAACCCTCAA-AAGGTAGAACAGTAAGCA
CAATCATTTTA---CATAAAAAAGTTAGGTCAAGGTGTAACTTATGAG-GTGGGAAGAAA
TGGGCTACA-TTTTCTAC----CCAAGAACA-----TTTC------ACGAAT-GTTTTTA
TGAAATT---AAAAAC-TGAAGGAGGATTTAGTAGTAAAT-TAAGAATAGAGAGCTTAAT
TGAATAGGGCCATGAAGCACGCACACACCGCCCGTCACCCTCCTCAAGTA---A-TAAGA
CACAA--CCATA--ACCA-TATTAACT----TAA---CT-AAAACACA--AGAGGAGACA
A
>Canis_lupus_familiaris_EU408263 Canis lupus familiaris isolate CavalierKingCharlesSpaniel9P mitochondrion, complete genome
GATCTAA-AGGAGCAGGTATCAAGCACACTCT----TA-AGTAGCTCATAACACCTTGCT
AAGCCACACCCCCACGGGATACAGCAGTGATAAAAATTAAGCCATAAACGAAAGTTTGAC
TAAGCCATACTAAA------TAGGGTTGGTAAATTTCGTGCCAGCCACCGCGGTCATACG
ATTAACCCAAACTAATAGG-CCTACGGCGTAAAGCGTGTTCA-AG----ATAC-TTTTAC
AC---TAAAGTTAAAACTTAACTAAGCCGTAAAAAGCTACAGTT--ATCATAAAATAAAC
CACGAAAGTG-ACTTTATAATAA----TCTGACTACACGATAGCTAAGACCCAAACTGGG
ATTAGATACCCCACTATGCTTAG-CCCTA-AACATAGATAATTTT--AC-AACAA-AATA
ATTCGCCAGAGGACTACTAGCAATAGCTTAAAACTCAAAGGACTTGGCGGTGCTTTATAT
CCCTCTAGAGGAGCCTGTTCTATAATCGAT-AAACCCCGATAAACCTCACCACCTTTCGC
T-AATTCAGTCTATATACCGCCATCTTCAGCAAACCCTCAA-AAGGTAGAACAGTAAGCA
CAATCATTTTA---CATAAAAAAGTTAGGTCAAGGTGTAACTTATGAG-GTGGGAAGAAA
TGGGCTACA-TTTTCTAC----CCAAGAACA-----TTTC------ACGAAT-GTTTTTA
TGAAATT---AAAAAC-TGAAGGAGGATTTAGTAGTAAAT-TAAGAATAGAGAGCTTAAT
TGAATAGGGCCATGAAGCACGCACACACCGCCCGTCACCCTCCTCAAGTA---A-TAAGA
CACAA--CCATA--ACCA-TATTAACT----TAA---CT-AAAACACA--AGAGGAGACA
A
>Canis_lupus_familiaris_EU408271 Canis lupus familiaris isolate DoguedeBordeaux1P mitochondrion, complete genome
GATCTAA-AGGAGCAGGTATCAAGCACACTCT----TA-AGTAGCTCATAACACCTTGCT
AAGCCACACCCCCACGGGATACAGCAGTGATAAAAATTAAGCCATAAACGAAAGTTTGAC
TAAGCCATACTAAA------TAGGGTTGGTAAATTTCGTGCCAGCCACCGCGGTCATACG
ATTAACCCAAACTAATAGG-CCTACGGCGTAAAGCGTGTTCA-AG----ATAC-TTTTAC
AC---TAAAGTTAAAACTTAACTAAGCCGTAAAAAGCTACAGTT--ATCATAAAATAAAC
CACGAAAGTG-ACTTTATAATAA----TCTGACTACACGATAGCTAAGACCCAAACTGGG
ATTAGATACCCCACTATGCTTAG-CCCTA-AACATAGATAATTTT--AC-AACAA-AATA
ATTCGCCAGAGGACTACTAGCAATAGCTTAAAACTCAAAGGACTTGGCGGTGCTTTATAT
CCCTCTAGAGGAGCCTGTTCTATAATCGAT-AAACCCCGATAAACCTCACCACCTTTCGC
T-AATTCAGTCTATATACCGCCATCTTCAGCAAACCCTCAA-AAGGTAGAACAGTAAGCA
CAATCATTTTA---CATAAAAAAGTTAGGTCAAGGTGTAACTTATGAG-GTGGGAAGAAA
TGGGCTACA-TTTTCTAC----CCAAGAACA-----TTTC------ACGAAT-GTTTTTA
TGAAATT---AAAAAC-TGAAGGAGGATTTAGTAGTAAAT-TAAGAATAGAGAGCTTAAT
TGAATAGGGCCATGAAGCACGCACACACCGCCCGTCACCCTCCTCAAGTA---A-TAAGA
CACAA--CCATA--ACCA-TATTAACT----TAA---CT-AAAACACA--AGAGGAGACA
A
>Capra_hircus_KJ940969 Capra hircus mitochondrion sequence, complete genome
AGACTAAGAGGAGCAGGTATCAAGCACAC---ATCTT---GTAGCTTATAACGCCTCGCT
TAACCACACCCCTACGGGAGACAGCAGTGACAAAAATTAAGCCATAAACGAAAGTTTGAC
TAAGCCATGTTGA------CCAGGGTTGGTAAATCTCGTGCCAGCCACCGCGGTCATACG
ATTAACCCAAGCTAACAGG-AATACGGCGTAAAACGTGTTAA-AGC-ACTACATC-----
--AAATAGAGTTAAATTCTAATTAAACTGTAAAAAGCCATAATTACA-ACAAAAATAGAT
GACGAAAGTA-ACCCTAC----TG-CAGCTGA-TACACTATAGCTAAGACCCAAACTGGG
ATTAGATACCCCACTATGCTTAG-CCCTA-AACACAAATAATTA--CAGAAACAA-AATT
ATTCGCCAGAGTACTACCGGCAACAGCCCGAAACTCAAAGGACTTGGCGGTGCTTTATAC
CCTTCTAGAGGAGCCTGTTCTATAATCGATA-AACCCCGATAAACCTCACCAATCCTTGC
T-AATACAGTCTATATACCGCCATCTTCAGCAAACCCTAAA-AAGGAACAAAAGTAAGCT
CAATCA---CAACACATAAAGACGTTAGGTCAAGGTGTAACCCATGGAATGG-GAAGAAA
TGGGCTACA-TTTTCTACCT---TAAGAAAA------TTAA----TACGAAA-GCCATTA
TGAAATT---AATGAC-CAAAGGAGGATTTAGTAGTAAAC-TAAGAATAGAGTGCTTAGT
TGAATTAGGCCATGAAGCACGCACACACCGCCCGTCACCCTCCTCAAGTAA------ATA
CAAT--GCACTCAAGCCT--ATT--AACACGCAT---CA-ACTACATG--AGAGGAGATA
A
>Capra_hircus_KM360063 Capra hircus mitochondrion, complete genome
AGACTAAGAGGAGCAGGTATCAAGCACAC---ATCTT---GTAGCTTACAACGCCTCGCT
TAACCACACCCCTACGGGAGACAGCAGTGACAAAAATTAAGCCATAAACGAAAGTTTGAC
TAAGCCATGTTGA------CCAGGGTTGGTAAATCTCGTGCCAGCCACCGCGGTCATACG
ATTAACCCAAGCTAACAGG-AATACGGCGTAAAACGTGTTAA-AGC-ACTACATC-----
--AAATAGAGTTAAATTCTAATTAAACTGTAAAAAGCCATAATTACA-ACAAAAATAGAT
GACGAAAGTA-ACCCTAC----TG-CAGCTGA-TACACTATAGCTAAGACCCAAACTGGG
ATTAGATACCCCACTATGCTTAG-CCCTA-AACACAAATAATTA--CAGAAACAA-AATT
ATTCGCCAGAGTACTACCGGCAACAGCCCGAAACTCAAAGGACTTGGCGGTGCTTTATAC
CCTTCTAGAGGAGCCTGTTCTATAATCGATA-AACCCCGATAAACCTCACCAATCCTTGC
T-AATACAGTCTATATACCGCCATCTTCAGCAAACCCTAAA-AAGGAACAAAAGTAAGCT
CAATCA---CAACACATAAAGACGTTAGGTCAAGGTGTAACCCATGGAATGG-GAAGAAA
TGGGCTACA-TTTTCTACCT---TAAGAAAA------TTAA----TACGAAA-GCCATTA
TGAAATT---AATGAC-CAAAGGAGGATTTAGTAGTAAAC-TAAGAATAGAGTGCTTAGT
TGAATTAGGCCATGAAGCACGCACACACCGCCCGTCACCCTCCTCAAGTAA------ATA
CAAT--GCACTCAAGCCT--ATT--AACACGCAT---CA-ACTACATG--AGAGGAGATA
A
>Dama_dama_AJ885203 Dama dama partial 12S rRNA gene
NNNNNNNNNNNNNNNNNNNNNNNNNNNNNNNNNNNNNNNNNNNNNNNNNNNNNNNNNNNN
NNNNNNNNNNNNNNNNNNNNNNNNNNNNNNNNNNNNNNNNNNNNNNNNNNNNNNNNNNNN
NNNNNNNNNNNNNNNNNNNNNNNNNNNGGTAAATCTCGTGCCAGCCACCGCGGCCATACG
ATTAACCCAAGTTAATA-AGCACACGGCGTAAAGCGTGT-TAAAGC-------ACTGTAC
-TAAATAAAGTTAAATTCCAATTAAGCTGTAAAAAGCCATAATTGCA-ACAAAAATAAAC
AAC------GAAGGTAACCTTATAGCCGCTGAA-ACACGATAGCTAGGACCCAAACTGGG
ATTAGATACCCCACTATGCCTAG-CCCTA-AACACAAATAGTTG--TGTAAACAA-AACT
ATTCGCCAGAGTACTACCGGCAATAGCTTAAAACTCAAAGGACTTGGCGGTGCTTTATAC
CCTTCTAGAGGAGCCTGTTCTATAATCGATA-AACCCCGATAAACCTCACCATTCCTTGC
T-AATACAGTCTATATACCGCCACCTTCAGCAAACCCTAAA-AAGGTACAAAAGTAAGCA
CAATCA---TAATACATAAAAACGTTAGGTCAAGGTGTAACCTATGGAAT-GGGAAGAAA
TGGGCTACA-TTTTCTAACC-TA--AGA-----AAATCTAA----TACGAAAGTTATTA-
TGAAA--CTAGTAACCA--AAGGAGGATTTAGCAGTAAAC-TAAGAATAGAGTGCTTAGT
TGAATTAGGCCATGAAGCACGCACACACCGCCCGTCACCCTCCTCA----AGTAGGCACA
AT----ACACTCAAA--TTTATT------CATA--CGTATTAATCACATGAGAGGAGACA
A
>Dasycercus_cristicauda_AF009889 Dasycercus cristicauda 12S ribosomal RNA gene, mitochondrial gene for mitochondrial rRNA, complete sequence
GTT-TAA-AGGAGCAGGTATCAGGCACACTTAC---AA-AGTAGCCCATGACACCTTGTT
CAACCACACCCCCACGGGCTACAGCAGTGACTAACATTGAGCTATAAACGAAAGTTTGAC
TAAATCATAATAAA-----TCAGGGTTGGTAAATCTCGTGCCAGCCACCGCGGTCATACG
ATTAACCCAAATTAACAGA-AAAACGGCGTAAAGGGTGTTTA-AGC-ATTAAAAATACTA
AA---TAAAGTTAAAACTCAACTGCGCTGTAATACGCCCTAGTTG-ACATTAAAATACGC
AACTTACGTG-ACTTTACC--AA---TGCTGAAGACACTAAAGCTAAGGTACAAACTGGG
ATTAGATACCCCACTATGCTTAG-CCGTA-AACCAAGGTAGTTAA--AT-AACAA-AACT
ACCCGCCAGAGAACTACTAGCCACTGCTTAAAACTCAAAGGACTTGGCGGTGCCCTAGAC
CCTCCTAGAGGAGCCTGTTCTATAATCGAT-AAACCCCGATACACCTCACCCCTTCTAGC
TTAA--CAGTCTATATACCGCCATCGTCAGCTCACCCCAAC-AGGGTACCAAAGTGAGCA
AAATCATG--AAACCATAAAAACGTTAGGTCAAGGTGTAGCATATGAA-GGGGGAAGCAA
TGGGCTACA-TTTTCTAT----ATTAGAACA-------TA------ACGGATTGTC-TAT
TGAAAC----AAAGACATGAAGGAGGATTTAGTAGTAAAT-TAAGAATAGAGAGCTTAAT
TGAAATAGGCAATAGGGTGCGTACACACCGCCCGTCACCCTCCTCAATTA---AGTA--A
CCTTC---AAT---ACCT-AATGAGAA----TA--CGCC-AAA----A--AGAGGAGAAA
A
>Dasycercus_cristicauda_EU086640 Dasycercus cristicauda 12S ribosomal RNA gene, complete sequence; mitochondrial
GTT-TAA-AGGAGCAGGTATCAGGCACACTTGCA--AA-AGTAGCCCATGACACCTTGTT
TAACCACACCCCCACGGGTTACAGCAGTGACTAACATTGAGCTATAAACGAAAGTTTGAC
TAAATCATAATAAA-----TAAGGGTTGGTAAATCTCGTGCCAGCCACCGCGGTCATACG
ATTAACCCAAATTAACAGA-AAAACGGCGTAAAGGGTGTTTA-AG---CATTAAATAAAC
TAA-ATAAAGTTAAAACTCGACTGCGCTGTAATACGCCCTAGTTG-ATATTAAAATACGC
AACTTACGTG-ACTTTACC-TA----TGCTGAAGACACTAAAGCTAAGACACAAACTGGG
ATTAGAGACCCCACTATGCTTAG-CCGTA-AACCAAGGTAGTTAA--AT-AACAA-AACT
ACTCGCCAGAGAACTACTAGCCACTGCTTAAAACTCAAAGGACTTGGCGGTGCCCTAGAC
CCTCCTAGAGGAGCCTGTTCTATAATCGAT-AAACCCCGATACACCTCACCCCTTCTAGC
TTA--TCAGTCTATATACCGCCATCGTCAGCTCACCCCAAC-AGGGTACCAAAGTGAGCA
AAATCATG--AAACCATAAAAACGTTAGGTCAAGGTGTAGCATATGAA-GGGGGAAGCAA
TGGGCTACA-TTTTCTAT----ATTAGAACA-------TA------ACGGATTGTC-TTT
TGAAAC----AAAGGCATGAAGGAGGATTTAGTAGTAAAT-TAAGAATAGAGAGCTTAGT
TGAAATAGGCAATAGGGTGCGTACACACCGCCCGTCACCCTCCTCAATAA---AGTA--A
CCTTC---AAT---ACCT-AATAAGAA----TA--CGCC-AAA----A--AGAGGAGAAA
A
>Dasykaluta_rosamondae_KJ868108 Dasykaluta rosamondae voucher ABTC07595 mitochondrion, partial genome
GTC-TAA-AGGAGTGGGTATCAGGCACACTTACA--AA-AGTAGCCCATGACGCCTTGTT
TAACCACACCCCCACGGGTCACAGCAGTGACTAACATTGAGCTATAAACGAAAGTTTGAC
TAAATCATGGTAAA-----TAAGGGTTGGTAAATCTCGTGCCAGCCACCGCGGTCATACG
ATTGACCCAAATTAACAGA-AGAACGGCGTAAAGGGTGTTTA-AGC-ACTTAA-TTACTA
AA---TAAAGTTAAAGCTCAACTGCGCTGTAATACGCCCTAGTTG-ATATTAAAATACGC
AACTTACGTG-ACTTTAC--TAT---TGCTGAGGACACTAAAGCTAAGAGACAAACTGGG
ATTAGAGACCCCACTATGCTTAG-CCGTA-AACCTAGGTAGTTAA--AC-AACAA-AACT
ACTCGCCAGAGAACTACTAGCCACTGCTTAAAACTCAAAGGACTTGGCGGTGCCCTAGAC
CCTCCTAGAGGAGCCTGTTCTATAATCGAT-AAACCCCGATACACCTCACCCCTTCTAGC
TTA--TCAGTCTATATACCGCCATCGTCAGCTCACCCCAAC-AGGGCTCAAAAGTGAGCG
AGATCATG--AAACCATAAAAACGTTAGGTCAAGGTGTAGCATATGAA-GGGGGAAGTAA
TGGGCTACA-TTTTCTAT----ACTAGAACA-------TA------ACGGATTGTC-TAT
TGAAAC----AAAGACATGAAGGAGGATTTAGTAGTAAAT-TAAGAATAGAGAGCTTAAT
TGAAATAGGCAATAGGGTGCGTACACACCGCCCGTCACCCTCCTCAATAA---AGTA--A
CCTTT---AAT---ACCT-AATTAGAA----TA--CACC-AAA----A--AGAGGAGAAA
A
>Dasyuroides_byrnei_AF009888 Dasyuroides byrnei 12S ribosomal RNA gene, mitochondrial gene for mitochondrial rRNA, complete sequence
GCC-TAG-AGGAGCAGGTATCAGGCACACTTATA--AA-AGTAGCCCATGACACCTTGTT
TAACCACACCCCCACGGGTTACAGCAGTGACTAACATTGAGCTATAAACGAAAGTTTGAC
TAAATCATAATAAA-----TCAGGGTTGGTAAATCTCGTGCCAGCCACCGCGGTCATACG
ATTAACCCAAATTAACAGA-AGAACGGCGTAAAGGGTGTTTA-AGC-ATTTAATCTATTA
AA---TAAAGTTAAAACTTAACTATGCTGTAATACGCTCTAGTTA-ATATTAAAATACGC
AACTTACGTG-ACTTTACC--AA---TGCTGAAGACACTAAAGCTAAGGTATAAACTGGG
ATTAGATACCCCACTATGCTTAG-CCGTA-AACCTAGGTAATTTA-CAT-AACAA-AACT
ACCCGCCAGAGAACTACTAGCCACTGCTTAAAACTCAAAGGACTTGGCGGTGCCCTAGAC
CCTCCTAGAGGAGCCTGTTCTATAATCGAT-AAACCCCGATATACCTCACCTCTTCTAGC
TTA--TCAGTCTATATACCGCCATCGTCAGCTCACCCCAAC-AGGGCTATAAAGTGAGCG
AAATCATG--AAATCATAAAAACGTTAGGTCAAGGTGTAGCATATGAA-GAGGGAAGCAA
TGGGCTACA-TTTTCTAT----ATTAGAACA-------TA------ACGGATTGTC-TAT
TGAAAT----AAAGACATGAAGGAGGATTTAGTAGTAAAT-TAAGAATAGAGAGCTTAAT
TGAAACAGGCAATAGGGTGCGTACACACCGCCCGTCACCCTCCTCAATTA---AGTA--A
CCTTC---TAT---ACCT-AATAAGAA----TA--CGCC-AAAA---A--AGAGGAGAAA
A
>Dasyuroides_byrnei_KJ868109 Dasyuroides byrnei voucher ABTC26615 mitochondrion, partial genome
GCC-TAG-AGGAGCAGGTATCAGGCACACTTATA--AA-AGTAGCCCATGACACCTTGTT
TAACCACACCCCCACGGGTTACAGCAGTGACTAACATTGAGCTATAAACGAAAGTTTGAC
TAAATCATAATAAA-----TCAGGGTTGGTAAATCTCGTGCCAGCCACCGCGGTCATACG
ATTAACCCAAATTAACAGA-AGAACGGCGTAAAGGGTGTTTA-AGC-ATTTAATCTATTA
AA---TAAAGTTAAAACTTAACTATGCTGTAATACGCTCTAGTTA-ATATTAAAATACGC
AACTTACGTG-ACTTTACC--AA---TGCTGAAGACACTAAAGCTAAGGTACAAACTGGG
ATTAGATACCCCACTATGCTTAG-CCATA-AACCTAGGTAGTTTA-AAT-AACAA-AACT
ACCCGCCAGAGAACTACGAGCTACTGCTTAAAACTCAAAGGACTTGGCGGTGCCCTAGAC
CCTCCTAGAGGAGCCTGTTCTATAATCGAT-AAACCCCGATATACCTCACCTCTTCTAGC
TTA--TCAGTCTATATACCGCCATCGTCAGCTCACCCCAAC-AGGGCTATAAAGTGAGCG
AAATCATG--AAATCATAAAAACGTTAGGTCAAGGTGTAGCATATGAA-GAGGGAAGCAA
TGGGCTACA-TTTTCTAT----ATTAGAACA-------TA------ACGGATTGTC-TAT
TGAAAT----AAAGACATGAAGGAGGATTTAGTAGTAAAT-TAAGAATAGAGAGCTTAAT
TGAAACAGGCAATAGGGTGCGTACACACCGCCCGTCACCCTCCTCAATTA---AGTA--A
CCTTT---TAT---ACCT-AATAAGAA----TA--CGCC-AAA----A--AGAGGAGAAA
A
>Dasyurus_albopunctatus_AF009890 Dasyurus albopunctatus 12S ribosomal RNA gene, mitochondrial gene for mitochondrial rRNA, complete sequence
GTA-TAA-AGGAGTTGGTATCAGGCACACTTAAT--CA-AGCAGCCCATGACACCTTGTT
TAACCACACCCCCACGGGTAACAGCAGTGACTAACATTGAGCTATAAACGAAAGTTTGAC
TAAATCATAATAAA-----TAAGGGTTGGTAAATCTCGTGCCAGCCACCGCGGTCATACG
ATTAACCCAAATTAACAGA-AAAACGGCGTAAAGGGTGTTTA-AG---CATAAACCTCAC
AAA--TAAAGTTAAAACTCAACTACGCTGTAATACGCCCTAGTTG-ATATTAAAATACGC
AACTTACGTG-ACTTTAC--TAT---CGCTGAAGACACTAAAGCTAAGATACAAACTGGG
ATTAGAGACCCCACTATGCTTAG-CCATA-AACCTAGGTAATTAA--AT-AACAA-AATT
ACTCGCCAGAGAACTACTAGCCACTGCTTAAAACTCAAAGGACTTGGCGGTGCCCTAGAC
CCTCCTAGAGGAGCCTGTTCTATAATCGAT-AAACCCCGATATACCTCACCCCTTCTAGC
TTAA--CAGTCTATATACCGCCATCGTCAGCTCACCTCAAT-AGGGCGCCAAAGTGAGCA
AAATCATCT-AAACCATAAAAACGTTAGGTCAAGGTGTAACATATGAG-GGGGGAAGTAA
TGGGCTACA-TTTTCTAT----ATTAGAACA-------TA------ACGAATTGTC-CAC
TGAAAT----AAAGACATGAAGGAGGATTTAGTAGTAAAT-TAAGAATAGAGAGCTTAAT
TGAAATAGGCAATAGGGTGCGTACACACCGCCCGTCACCCTCCTCGATAA---AGTA--A
CCTTC---AAT---ACCT-AATTAGA-----TATACGCT-ATAA---A--AGAGGAGAAA
A
>Dasyurus_albopunctatus_KJ780025 Dasyurus albopunctatus isolate N66 12S ribosomal RNA gene, complete sequence; mitochondrial
GTA-TAG-AGGAGTTGGTATCAGGCACACTTAAT--CA-AGCAGCCCATGACACCTTGTT
TAACCACACCCCCACGGGTAACAGCAGTGACTAACATTGAGCTATAAACGAAAGTTTGAC
TAAATCATAATAAA-----TAAGGGTTGGTAAATCTCGTGCCAGCCACCGCGGTCATACG
ATTAACCCAAATTAACAGA-AAAACGGCGTAAAGGGTGTTTA-AG---CATAAACCTCAC
AA---TAAAGTTAAAACTCAACTACGCTGTAATACGCCCTAGTTG-ATATTAAAATACGC
AACTTACGTG-ACTTTAC--TAT---CGCTGAAGACACTAAAGCTAAGATACAAACTGGG
ATTAGAGACCCCACTATGCTTAG-CCATA-AACCTAGGTAATTAA--AT-AACAA-AATT
ACTCGCCAGAGAACTACTAGCCACTGCTTAAAACTCAAAGGACTTGGCGGTGCCCTAGAC
CCTCCTAGAGGAGCCTGTTCTATAATCGAT-AAACCCCGATATACCT-ACCCCTTCTAGC
TTAA--CAGTCTATATACCGCCATCGTCAGCTCACCTCAAT-AGGGCGCCTAAGTGAGCA
AAATCATC--AAACCATAAAAAC-TTAGGTCAAGGTGTAACATATGAG-GGGGGAAGTAA
TGGGCTACA-TTTTCTAT----ATTAGAACA--------T------ACGAATTGTC-CAC
TGAAAT----AAAGACATGAAGGAGGATTTAGTAGTAAAT-TAAGAATAGAGAGCTTAAT
TGAAATAGGCAATAGGGTGCGTACACACCGCCCGTCACCCTCCTCGATAA---AGTA--A
CCTTC---AAT---ACCT-AATTAGAA----TAT-CGCT-AAA-------AGAGGAGAAA
A
>Dasyurus_albopunctatus_KJ780026 Dasyurus albopunctatus isolate Sol 12S ribosomal RNA gene, complete sequence; mitochondrial
GTA-TAG-AGGAGTTGGTATCAGGCACACTTAAT--CA-AGCAGCCCATGAGACCTTGTT
TAACCACACCCCCACGGGTAACAGCAGTGACTAACATTGAGCTATAAACGAAAGTTTGAC
TAAATCATAATAAA-----TAAGGGTTGGTAAATCTCGTGCCAGCCACCGCGGTCATACG
ATTAACCCAAATTAACAGA-AAAACGGCGTAAAGGGTGTTTA-AG---CATAAACCTCAC
AA---TAAAGTTAAAACTCAACTACGCTGTAATACGCCCTAGTTG-ATATTAAAATACGC
AACTTACGTG-ACTTTAC--TAT---CGCTGAAGACACTAAAGCTAAGATACAAACTGGG
ATTAGAGACCCCACTATGCTTAG-CCATA-AACCTAGGTAATTAA--AT-AACAA-AATT
ACTCGCCAGAGAACTACTAGCCACTGCTTAAAACTCAAAGGACTTGGCGGTNNNNTAGAC
CCTCCTAGAGGAGCCTGTTNCATAATCGAT-AAACCCCGATATACCTCACCCCTTCTAGC
TTAA--CAGTCTATATACCGCCATCGTCAGCTCACCTCAAT-AGGGCGCCTAAGTGAGCA
AAATCATC--AAACCATAAAAACGTTAGGTCAAGGTGTAACATATGAG-GGGGGAAGTAA
TGGGCTACA-TTTTCTAT----ATTAGAACA--------T------ACGAATTGTC-CAC
TGAAAT----AAAGACATGAAGGAGGATTTAGTAGTAAAT-TAAGAGTAGAGAGCTTAAT
TGAAATAGGCAATAGGGTGCGTACACACCGCCCGTCACCCTCCTCGATAA---AGTA--A
CCTTC---AAT---ACCT-AATTAGAA----TAT-CGCT-AAA-------AGAGGAGAAA
A
>Dasyurus_geoffroii_AA68007_12S_WA Alignment of 2 sequences: AA68007_12C.ab1, AA68007_12GG.ab1  (reversed)
GTA-TAA-AGGAGCTGGTATCAGGCACACTTAAT--TA-AGCAGCCCATGACACCTTGTT
TAACCACACCCCCACGGGTAACAGCAGTGACTAACATTGAGCTATAAACGAAAGTTTGAC
TAAATCATAATAAA-----TAAGGGTTGGTAAATCTCGTGCCAGCCACCGCGGTCATACG
ATTAACCCAAATTAACAGA-AAAACGGCGTAAAGGGTGTTTA-AGC-ATA--AACCTCAT
--AAATAAAGTTAAAACTCAACTATGCTGTAATACGCCCTAGTTG-GCATTAAAATATAC
AACTTACGTG-ACTTTACTAC-T----GCTGAAGACACTAAAGCTAAGGTACAAACTGGG
ATTAGAGACCCCACTATGCTTAG-CCGTA-AACCTAGGTAATTAA--AT-AACAA-AATT
ACTCGCCAGAGAACTACTAGCCACTGCTTAAAACTCAAAGGACTTGGCGGTGCCCTAGAC
CCTCCTAGAGGAGCCTGTTCTATAATCGATA-AACCCCGATACACCTCACCCCTTCTAGC
T-TAA-CAGTCTATATACCGCCATCGTCAGCTCACCCCAAT-AGGGCCCCAAAGTGAGCA
AAATCATC-TAAACCATAAAAACGTTAGGTCAAGGTGTAGCATATGAA-GGGGGAAGCAA
TGGGCTACA-TTTTCTAT----ATTAGAACA-------TA------ACGGATTGCC-TAC
TGAAAT----AGAGGCATGAAGGAGGATTTAGTAGTAAA-TTAAGAGTAGAGAGCTTAAT
TGAAATAGGCAATAGGGTGCGTACACACCGCCCGTCACCCTCCTCGATAA---AGTAA--
CCTTC---AATA---CCT-AATTAGAA----T----ACA-CTAAAA----AGAGGAGAAA
A
>Dasyurus_geoffroii_AA68010_12S_WA Alignment of 2 sequences: AA68010_12C.ab1, AA68010_12GG.ab1  (reversed)
GTA-TAA-AGGAGCTGGTATCAGGCACACTTAAT--TA-AGCAGCCCATGACACCTTGTT
TAACCACACCCCCACGGGTAACAGCAGTGACTAACATTGAGCTATAAACGAAAGTTTGAC
TAAATCATAATAAA-----TAAGGGTTGGTAAATCTCGTGCCAGCCACCGCGGTCATACG
ATTAACCCAAATTAACAGA-AAAACGGCGTAAAGGGTGTTTA-AGC-ATA--AACCTCAT
--AAATAAAGTTAAAACCCAACTATGCTGTAATACGCCCTAGTTG-GCATTAAAATATAC
AACTTACGTG-ACTTTACTAC-T----GCTGAAGACACTAAAGCTAAGGTACAAACTGGG
ATTAGAGACCCCACTATGCTTAG-CCGTA-AACCTAGGTAATTAA--AT-AACAA-AATT
ACTCGCCAGAGAACTACTAGCCACTGCTTAAAACTCAAAGGACTTGGCGGTGCCCTAGAC
CCTCCTAGAGGAGCCTGTTCTATAATCGATA-AACCCCGATACACCTCACCCCTTCTAGC
T-TAA-CAGTCTATATACCGCCATCGTCAGCTCACCCCAAT-AGGGCCCCAAAGTGAGCA
AAATCATC-TAAACCATAAAAACGTTAGGTCAAGGTGTAGCATATGAA-GGGGGAAGCAA
TGGGCTACA-TTTTCTAT----ATTAGAACA-------TA------ACGGATTGCC-TAC
TGAAAT----AGAGGCATGAAGGAGGATTTAGTAGTAAA-TTAAGAGTAGAGAGCTTAAT
TGAAATAGGCAATAGGGTGCGTACACACCGCCCGTCACCCTCCTCGATAA---AGTAA--
CCTTC---AATA---CCT-AATTAGAA----T----ACA-CTAAAA----AGAGGAGAAA
A
>Dasyurus_geoffroii_AA68037_12S_NT Alignment of 2 sequences: AA68037_12C.ab1, AA68037_12GG.ab1  (reversed)
GTA-TAA-AGGAGCTGGTATCAGGCACACTTAAT--TA-AGCAGCCCATGACACCTTGTT
TAACCACACCCCCACGGGTAACAGCAGTGACTAACATTGAGCTATAAACGAAAGTTTGAC
TAAATCATAATAAA-----TAAGGGTTGGTAAATCTCGTGCCAGCCACCGCGGTCATACG
ATTAACCCAAATTAACAGA-AAAACGGCGTAAAGGGTGTTTA-AGC-ATA--AACCTCAT
--AAATAAAGTTAAAACTCAACTATGCTGTAATACGCCCTAGTTG-GCATTAAAATATAC
AACTTACGTG-ACTTTACTAC-T----GCTGAAGACACTAAAGCTAAGGTACAAACTGGG
ATTAGAGACCCCACTATGCTTAG-CCGTA-AACCTAGGTAATTAA--AT-AACAA-AATT
ACTCGCCAGAGAACTACTAGCCACTGCTTAAAACTCAAAGGACTTGGCGGTGCCCTAGAC
CCTCCTAGAGGAGCCTGTTCTATAATCGATA-AACCCCGATACACCTCACCCCTTCTAGC
T-TAA-CAGTCTATATACCGCCATCGTCAGCTCACCCCAAT-AGGGCCCCAAAGTGAGCA
AAATCATC-TAAACCATAAAAACGTTAGGTCAAGGTGTAGCATATGAA-GGGGGAAGCAA
TGGGCTACA-TTTTCTAT----ATTAGAACA-------TA------ACGGATTGCC-TAC
TGAAAT----AGAGGCATGAAGGAGGATTTAGTAGTAAA-TTAAGAGTAGAGAGCTTAAT
TGAAATAGGCAATAGGGTGCGTACACACCGCCCGTCACCCTCCTCGATAA---AGTAA--
CCTTC---AATA---CCT-AATTAGAA----T----ACA-CTAAAA----AGAGGAGAAA
A
>Dasyurus_geoffroii_AA68040_12S_WA Alignment of 2 sequences: AA68040_12C.ab1, AA68040_12GG.ab1  (reversed)
GTA-TAA-AGGAGCTGGTATCAGGCACACTTAAT--TA-AGCAGCCCATGACACCTTGTT
TAACCACACCCCCACGGGTAACAGCAGTGACTAACATTGAGCTATAAACGAAAGTTTGAC
TAAATCATAATAAA-----TAAGGGTTGGTAAATCTCGTGCCAGCCACCGCGGTCATACG
ATTAACCCAAATTAACAGA-AAAACGGCGTAAAGGGTGTTTA-AGC-ATA--AACCTCAT
--AAATAAAGTTAAAACTCAACTATGCTGTAATACGCCCTAGTTG-GCATTAAAATATAC
AACTTACGTG-ACTTTACTAC-T----GCTGAAGACACTAAAGCTAAGGTACAAACTGGG
ATTAGAGACCCCACTATGCTTAG-CCGTA-AACCTAGGTAATTAA--AT-AACAA-AATT
ACTCGCCAGAGAACTACTAGCCACTGCTTAAAACTCAAAGGACTTGGCGGTGCCCTAGAC
CCTCCTAGAGGAGCCTGTTCTATAATCGATA-AACCCCGATACACCTCACCCCTTCTAGC
T-TAA-CAGTCTATATACCGCCATCGTCAGCTCACCCCAAT-AGGGCCCCAAAGTGAGCA
AAATCATC-TAAACCATAAAAACGTTAGGTCAAGGTGTAGCATATGAA-GGGGGAAGCAA
TGGGCTACA-TTTTCTAT----ATTAGAACA-------TA------ACGGATTGCC-TAC
TGAAAT----AGAGGCATGAAGGAGGATTTAGTAGTAAA-TTAAGAGTAGAGAGCTTAAT
TGAAATAGGCAATAGGGTGCGTACACACCGCCCGTCACCCTCCTCGATAA---AGTAA--
CCTTC---AANNNNNNNNNNNNNNNNNNNNNNNNNNNNN-NNNNNNNN--NNNNNNNNNN
N
>Dasyurus_geoffroii_AA68043_12S_WA Alignment of 2 sequences: AA68043_12C.ab1, AA68043_12GG.ab1  (reversed)
NNNNNNN-NNNNNNNNNNNNNNNNNNNNNNNNNNNNNNNNNNAGCCCATGACACCTTGTT
TAACCACACCCCCACGGGTAACAGCAGTGACTAACATTGAGCTATAAACGAAAGTTTGAC
TAAATCATAATAAA-----TAAGGGTTGGTAAATCTCGTGCCAGCCACCGCGGTCATACG
ATTAACCCAAATTAACAGA-AAAACGGCGTAAAGGGTGTTTA-AGC-ATA--AACCTCAT
--AAATAAAGTTAAAACTCAACTATGCTGTAATACGCCCTAGTTG-GCATTAAAATATAC
AACTTACGTG-ACTTTACTAC-T----GCTGAAGACACTAAAGCTAAGGTACAAACTGGG
ATTAGAGACCCCACTATGCTTAG-CCGTA-AACCTAGGTAATTAA--AT-AACAA-AATT
ACTCGCCAGAGAACTACTAGCCACTGCTTAAAACTCAAAGGACTTGGCGGTGCCCTAGAC
CCTCCTAGAGGAGCCTGTTCTATAATCGATA-AACCCCGATACACCTCACCCCTTCTAGC
T-TAA-CAGTCTATATACCGCCATCGTCAGCTCACCCCAAT-AGGGCCCCAAAGTGAGCA
AAATCATC-TAAACCATAAAAACGTTAGGTCAAGGTGTAGCATATGAA-GGGGGAAGCAA
TGGGCTACA-TTTTCTAT----ATTAGAACA-------TA------ACGGATTGCC-TAC
TGAAAT----AGAGGCATGAAGGAGGATTTAGTAGTAAA-TTAAGAGTAGAGAGCTTAAT
TGAAATAGGCAATAGGGTGCGTACACACCGCCCGTCACCCTCCTCGATAA---AGTAA--
CCTTC---AATAC--CNNNNNNNNNNNNNNNNNNNNNNN-NNNNNNNN--NNNNNNNNNN
N
>Dasyurus_geoffroii_AA68045_12S_WA Alignment of 2 sequences: AA68045_12C.ab1, AA68045_12GG.ab1  (reversed)
GTA-TAA-AGGAGCTGGTATCAGGCACACTTAAT--TA-AGCAGCCCATGACACCTTGTT
TAACCACACCCCCACGGGTAACAGCAGTGACTAACATTGAGCTATAAACGAAAGTTTGAC
TAAATCATAATAAA-----TAAGGGTTGGTAAATCTCGTGCCAGCCACCGCGGTCATACG
ATTAACCCAAATTAACAGA-AAAACGGCGTAAAGGGTGTTTA-AGC-ATA--AACCTCAT
--AAATAAAGTTAAAACCCAACTATGCTGTAATACGCCCTAGTTG-GCATTAAAATATAC
AACTTACGTG-ACTTTACTAC-T----GCTGAAGACACTAAAGCTAAGGTACAAACTGGG
ATTAGAGACCCCACTATGCTTAG-CCGTA-AACCTAGGTAATTAA--AT-AACAA-AATT
ACTCGCCAGAGAACTACTAGCCACTGCTTAAAACTCAAAGGACTTGGCGGTGCCCTAGAC
CCTCCTAGAGGAGCCTGTTCTATAATCGATA-AACCCCGATACACCTCACCCCTTCTAGC
T-TAA-CAGTCTATATACCGCCATCGTCAGCTCACCCCAAT-AGGGCCCCAAAGTGAGCA
AAATCATC-TAAACCATAAAAACGTTAGGTCAAGGTGTAGCATATGAA-GGGGGAAGCAA
TGGGCTACA-TTTTCTAT----ATTAGAACA-------TA------ACGGATTGCC-TAC
TGAAAT----AGAGGCATGAAGGAGGATTTAGTAGTAAA-TTAAGAGTAGAGAGCTTAAT
TGAAATAGGCAATAGGGTGCGTACACACCGCCCGTCACCCTCCTCGATAA---AGTAA--
CCTTC---AATA---CCT-AATTAGAA----T----ACA-CTAAAA----AGAGGAGAAA
A
>Dasyurus_geoffroii_AF009891 Dasyurus geoffroii 12S ribosomal RNA gene, mitochondrial gene for mitochondrial rRNA, complete sequence
GTA-TAA-AGGAGCTGGTATCAGGCACACTTAAT--TA-AGCAGCCCATGACACCTTGTT
TAACCACACCCCCACGGGTAACAGCAGTGACTAACATTGAGCTATAAACGAAAGTTTGAC
TAAATCATAATAAA-----TAAGGGTTGGTAAATCTCGTGCCAGCCACCGCGGTCATACG
ATTAACCCAAATTAACAGA-AAAACGGCGTAAAGGGTGTTTA-AG---CATAAACCTCAT
AAA--TAAAGTTAAAACTCAACTATGCTGTAATACGCCCTAGTTG-GCATTAAAATATAC
AACTTACGTG-ACTTTAC--TAC---TGCTGAAGACACTAAAGCTAAGGTACAAACTGGG
ATTAGAGACCCCACTATGCTTAG-CCGTA-AACCTAGGTAATTAA--AT-AACAA-AATT
ACTCGCCAGAGAACTACTAGCCACTGCTTAAAACTCAAAGGACTTGGCGGTGCCCTAGAC
CCTCCTAGAGGAGCCTGTTCTATAATCGAT-AAACCCCGATACACCTCACCCCTTCTAGC
TTAA--CAGTCTATATACCGCCATCGTCAGCTCACCCCAAT-AGGGCCCCAAAGTGAGCA
AAATCATCT-AAACCATAAAAACGTTAGGTCAAGGTGTAGCATATGAA-GGGGGAAGCAA
TGGGCTACA-TTTTCTAT----ATTAGAACA-------TA------ACGGATTGTC-TAC
TGAAAT----AGAGGCATGAAGGAGGATTTAGTAGTAAAT-TAAGAGTAGAGAGCTTAAT
TGAAATAGGCAATAGGGTGCGTACACACCGCCCGTCACCCTCCTCGATAA---AGTA--A
CCTTC---AAT---ACCT-AATTAGAA----TA--CGCT-AAA----A--AGAGGAGAAA
A
>Dasyurus_geoffroii_FN666605_12S_rRNA Dasyurus geoffroii partial mitochondrial genome
GTA-TAA-AGGAGCTGGTATCAGGCACACTTAAT--TA-AGCAGCCCATGACACCTTGTT
TAACCACACCCCCACGGGTAACAGCAGTGACTAACATTGAGCTATAAACGAAAGTTTGAC
TAAATCATAATAAA-----TAAGGGTTGGTAAATCTCGTGCCAGCCACCGCGGTCATACG
ATTAACCCAAATTAACAGA-AAACCGGCGTAAAGGGTGTTTA-AG---CATAAACCTCAT
AAA--TAAAGTTAAAACTCAACTATGCTGTAATACGCCCTAGTTG-GCATTAAAATATAC
AACTTACGTG-ACTTTAC--TAC---TGCTGAAGACACTAAAGCTAAGGTACAAACTGGG
ATTAGAGACCCCACTATGCTTAG-CCGTA-AACCTAGGTAATTAA--AT-AACAA-AATT
ACTCGCCAGAGAACTACTAGCCACTGCTTAAAACTCAAAGGACTTGGCGGTGCCCTAGAC
CCTCCTAGAGGAGCCTGTTCTATAATCGAT-AAACCCCGATACACCTCACCCCTTCTAGC
TTAA--CAGTCTATATACCGCCATCGTCAGCTCACCCCAAT-AGGGCCCCAAAGTGAGCA
AAATCATCT-AAACCATAAAAACGTTAGGTCAAGGTGTAGCATATGAA-GGGGGAAGCAA
TGGGCTACA-TTTTCTAT----ATTAGAACA-------TA------ACGGATTGCC-TAC
TGAAAT----AGAGGCATGAAGGAGGATTTAGTAGTAAAT-TAAGAGTAGAGAGCTTAAT
TGAAATAGGCAATAGGGTGCGTACACACCGCCCGTCACCCTCCTCGATAA---AGTA--A
CCTTC---AAT---ACCT-AATTAGAA----TA--CACT-AAA----A--AGAGGAGAAA
A
>Dasyurus_geoffroii_KJ780027 Dasyurus geoffroii isolate Bann 12S ribosomal RNA gene, complete sequence; mitochondrial
GTA-TAA-AGGAGCTGGTATCAGGCACACTTAAT--TA-AGCAGCCCATGACACCTTGTT
TAACCACACCCCCACGGGTAACAGCAGTGACTAACATTGAGCTATAAACGAAAGTTTGAC
TAAATCATAATAAA-----TAAGGGTTGGTAAATCTCGTGCCAGCCACCGCGGTCATACG
ATTAACCCAAATTAACAGA-AAAACGGCGTAAAGGGTGTTTA-AG---CATAAACCTCAT
AA---TAAAGTTAAAACTCAACTATGCTGTAATACGCCCTAGTTG-ATATTAAAATATAC
AACTTACGTG-ACTTTAC--TAC---TACTGAAGACACTAAAGCTAAGGTACAAACTGGG
ATTAGAGACCCCACTATGCTTAG-CCGTA-AACCTAGGTAATTAA--AT-AACAA-AATT
ACTCGCCAGAGAACTACTAGCCACTGCTTAAAACTCAAAGGACTTGGCGGTGCCCTAGAC
CCTCCTAGAGGAGCCTGTTCTATAATCGAT-AAACCCCGATACACCTCACCCCTTCTAGC
TTAA--CAGTCTATATACCGCCATCGTCAGCTCACCCCAAT-AGGGCCCCAAAGTGAGCA
AAATCATC--AAACCATAAAAACGTTAGGTCAAGGTGTAGCATATGAA-GGGGGAAGCAA
TGGGCTACA-TTTTCTAT----ATTAGAACA--------T------ACGGATTGCC-TAC
TGAAAT----AAAGGCATGAAGGAGGATTTAGTAGTAAAT-TAAGAGTAGAGAGCTTAAT
TGAAATAGGCAATAGGGTGCGTACACACCGCCCGTCACCCTCCTCGATAA---AGTA--A
CCTTT---AAT---ACCT-AATTAGAA----TA--CACT-AAA----A--AGAGGAGAAA
A
>Dasyurus_hallucatus_AA68028_12S_WA_ Alignment of 2 sequences: AA68028_12C.ab1, AA68028_12GG.ab1  (reversed)
GAA-TAA-AGGAGCTGGTATCAGGCACACTCAAT--TG-AGCAGCCCATGACACCTTGTC
TAACCACACCCCCACGGGTTACAGCAGTGACTAACATTGAGCTATAAACGAAAGTTTGAC
TAAATTATAATAAA-----TAAGGGTTGGTAAATCTCGTGCCAGCCACCGCGGTCATACG
ATTAACCCAAATTAACAGA-AAAACGGCGTAAAGGGTGTTTA-AGC-ATA--AACCTTGC
--AA-TAAAGTTAAAGCTCAACTACGCTGTAATACGCCACAGTTG-ACATTAAAATAAGC
AACTTACGTG-ACTTTATTAA-C----GCTGAAGACACTAAAACTAAGGTACAAACTGGG
ATTAGAGACCCCACTATGCTTAG-TCGTA-AACCTAGGTAATTAA--AT-AACAA-AATT
ACTCGCCAGAGAACTACTAGCTACTGCTTAAAACTCAAAGGACTTGGCGGTGCCCTAGAC
CCTCCTAGAGGAGCCTGTTCTATAATCGATA-AACCCCGATAGACCTCACCCCTTCTCGC
T-CAA-CAGTCTATATACCGCCATCGTCAGCTCACCCCAAT-AGGGCTTAAAAGTGAGCA
AAATCATC--AAACCATAAAAACGTTAGGTCAAGGTGTAGCATATGAA-GGGGGAAGTGA
TGGGCTACA-TTTTCTAT----ATTAGAACA-------TA------ACGGATTGTC-TAC
TGAAAT----AAAGACATGAAGGAGGATTTAGTAGTAAA-TTAAGAATAGAGAGCTTGGT
TGAAATAGGCAATAGGGTGCGTACACACCGCCCGTCACCCTCCTCGATAA---AGTAA--
CTCTT---TATA---CCT-AATTAGAA----T----ACA-CTAAAA----AGAGGAGAAA
A
>Dasyurus_hallucatus_AA68029_12S_WA_ Alignment of 2 sequences: AA68029_12C.ab1, AA68029_12GG.ab1  (reversed)
NNNNNNN-NNNNNNNNNNNNNNNNNNNNNNNNNNNNNNNNNNNNNNNNNNNNNNNNNNNN
NNNNNNNACCCCCACGGGTTACAGCAGTGACTAACATTGAGCTATAAACGAAAGTTTGAC
TAAATTATAATAAA-----TAAGGGTTGGTAAATCTCGTGCCAGCCACCGCGGTCATACG
ATTAACCCAAATTAACAGA-AAAACGGCGTAAAGGGTGTTTA-AGC-ATA--AACCTTGC
--AA-TAAAGTTAAAGCTCAACTACGCTGTAATACGCCACAGTTG-ACATTAAAATAAGC
AACTTACGTG-ACTTTATTAA-C----GCTGAAGACACTAAAACTAAGGTACAAACTGGG
ATTAGAGACCCCACTATGCTTAG-TCGTA-AACCTAGGTAATTAA--AT-AACAA-AATT
ACTCGCCAGAGAACTACTAGCTACTGCTTAAAACTCAAAGGACTTGGCGGTGCCCTAGAC
CCTCCTAGAGGAGCCTGTTCTATAATCGATA-AACCCCGATAGACCTCACCCCTTCTCGC
T-CAA-CAGTCTATATACCGCCATCGTCAGCTCACCCCAAT-AGGGCTTAAAAGTGAGCA
AAATCATC--AAACCATAAAAACGTTAGGTCAAGGTGTAGCATATGAA-GGGGGAAGTGA
TGGGCTACA-TTTTCTAT----ATTAGAACA-------TA------ACGGATTGTC-TAC
TGAAAT----AAAGACATGAAGGAGGATTTAGTAGTAAA-TTAAGAATAGAGAGCTTGGT
TGAAATAGGCAATAGGGTGCGTACACACCGCCCGTCACCCTCCTCGATAA---AGTNNNN
NNNNNNNNNNNNNNNNNNNNNNNNNNNNNNNNNNNNNNN-NNNNNNNN--NNNNNNNNNN
N
>Dasyurus_hallucatus_AA68030_12S_WA_ Alignment of 2 sequences: AA68030_12C.ab1, AA68030_12GG.ab1  (reversed)
GAA-TAA-AGGAGCTGGTATCAGGCACACTCAAT--TG-AGCAGCCCATGACACCTTGTC
TAACCACACCCCCACGGGTTACAGCAGTGACTAACATTGAGCTATAAACGAAAGTTTGAC
TAAATTATAATAAA-----TAAGGGTTGGTAAATCTCGTGCCAGCCACCGCGGTCATACG
ATTAACCCAAATTAACAGA-AAAACGGCGTAAAGGGTGTTTA-AGC-ATA--AACCTTGC
--AA-TAAAGTTAAAGCTCAACTACGCTGTAATACGCCACAGTTG-ACATTAAAATAAGC
AACTTACGTG-ACTTTATTAA-C----GCTGAAGACACTAAAACTAAGGTACAAACTGGG
ATTAGAGACCCCACTATGCTTAG-TCGTA-AACCTAGGTAATTAA--AT-AACAA-AATT
ACTCGCCAGAGAACTACTAGCTACTGCTTAAAACTCAAAGGACTTGGCGGTGCCCTAGAC
CCTCCTAGAGGAGCCTGTTCTATAATCGATA-AACCCCGATAGACCTCACCCCTTCTCGC
T-CAA-CAGTCTATATACCGCCATCGTCAGCTCACCCCAAT-AGGGCTTAAAAGTGAGCA
AAATCATC--AAACCATAAAAACGTTAGGTCAAGGTGTAGCATATGAA-GGGGGAAGTGA
TGGGCTACA-TTTTCTAT----ATTAGAACA-------TA------ACGGATTGTC-TAC
TGAAAT----AAAGACATGAAGGAGGATTTAGTAGTAAA-TTAAGAATAGAGAGCTTGGT
TGAAATAGGCAATAGGGTGCGTACACACCGCCCGTCACCCTCCTCGATAA---AGTAA--
CTCTT---TATACNNNNNNNNNNNNNNNNNNNNNNNNNN-NNNNNNNN--NNNNNNNNNN
N
>Dasyurus_hallucatus_AA68034_12S_WA_ Alignment of 2 sequences: AA68034_12C.ab1, AA68034_12GG.ab1  (reversed)
GAA-TAA-AGGAGCTGGTATCAGGCACACTCAAT--TG-AGCAGCCCATGACACCTTGTC
TAACCACACCCCCACGGGTTACAGCAGTGACTAACATTGAGCTATAAACGAAAGTTTGAC
TAAATTATAATAAA-----TAAGGGTTGGTAAATCTCGTGCCAGCCACCGCGGTCATACG
ATTAACCCAAATTAACAGA-AAAACGGCGTAAAGGGTGTTTA-AGC-ATA--AACCTTGC
--AA-TAAAGTTAAAGCTCAACTACGCTGTAATACGCCACAGTTG-ACATTAAAATAAGC
AACTTACGTG-ACTTTATTAA-C----GCTGAAGACACTAAAACTAAGGTACAAACTGGG
ATTAGAGACCCCACTATGCTTAG-TCGTA-AACCTAGGTAATTAA--AT-AACAA-AATT
ACTCGCCAGAGAACTACTAGCTACTGCTTAAAACTCAAAGGACTTGGCGGTGCCCTAGAC
CCTCCTAGAGGAGCCTGTTCTATAATCGATA-AACCCCGATAGACCTCACCCCTTCTCGC
T-CAA-CAGTCTATATACCGCCATCGTCAGCTCACCCCAAT-AGGGCTTAAAAGTGAGCA
AAATCATC--AAACCATAAAAACGTTAGGTCAAGGTGTAGCATATGAA-GGGGGAAGTGA
TGGGCTACA-TTTTCTAT----ATTAGAACA-------TA------ACGGATTGTC-TAC
TGAAAT----AAAGACATGAAGGAGGATTTAGTAGTAAA-TTAAGAATAGAGAGCTTGGT
TGAAATAGGCAATAGGGTGCGTACACACCGCCCGTCACCCTCCTCGATAA---AGTNNNN
NNNNNNNNNNNNNNNNNNNNNNNNNNNNNNNNNNNNNNN-NNNNNNNN--NNNNNNNNNN
N
>Dasyurus_hallucatus_AA68036_12S_WA_ Alignment of 2 sequences: AA68036_12C.ab1, AA68036_12GG.ab1  (reversed)
GAA-TAA-AGGAGCTGGTATCAGGCACACTCAAT--TG-AGCAGCCCATGACACCTTGTC
TAACCACACCCCCACGGGTTACAGCAGTGACTAACATTGAGCTATAAACGAAAGTTTGAC
TAAATTATAATAAA-----TAAGGGTTGGTAAATCTCGTGCCAGCCACCGCGGTCATACG
ATTAACCCAAATTAACAGA-AAAACGGCGTAAAGGGTGTTTA-AGC-ATA--AACCTTGC
--AA-TAAAGTTAAAGCTCAACTACGCTGTAATACGCCACAGTTG-ACATTAAAATAAGC
AACTTACGTG-ACTTTATTAA-C----GCTGAAGACACTAAAACTAAGGTACAAACTGGG
ATTAGAGACCCCACTATGCTTAG-TCGTA-AACCTAGGTAATTAA--AT-AACAA-AATT
ACTCGCCAGAGAACTACTAGCTACTGCTTAAAACTCAAAGGACTTGGCGGTGCCCTAGAC
CCTCCTAGAGGAGCCTGTTCTATAATCGATA-AACCCCGATAGACCTCACCCCTTCTCGC
T-CAA-CAGTCTATATACCGCCATCGTCAGCTCACCCCAAT-AGGGCTTAAAAGTGAGCA
AAATCATC--AAACCATAAAAACGTTAGGTCAAGGTGTAGCATATGAA-GGGGGAAGTGA
TGGGCTACA-TTTTCTAT----ATTAGAACA-------TA------ACGGATTGTC-TAC
TGAAAT----AAAGACATGAAGGAGGATTTAGTAGTAAA-TTAAGAATAGAGAGCTTGGT
TGAAATAGGCAATAGGNNNNNNNNNNNNNNNNNNNNNNNNNNNNNNNNNNNNNNNNNNNN
NNNNNNNNNNNNNNNNNNNNNNNNNNNNNNNNNNNNNNN-NNNNNNNN--NNNNNNNNNN
N
>Dasyurus_hallucatus_AY795973_12S_rRNA Dasyurus hallucatus mitochondrion, complete genome
GCA-TAA-AGGAGCTGGTATCAGGCACACTCGAT--TG-AGCAGCCCATGACACCTTGTC
CAACCACACCCCCACGGGTTACAGCAGTGACTAACATTGAGCTATAAACGAAAGTTTGAC
TAAATTATAATAAA-----CAAGGGTTGGTAAATCTCGTGCCAGCCACCGCGGTCATACG
ATTAACCCAAATTAACAGA-AAAACGGCGTAAAGGGTGTTTA-AG---CATAAACCTTGC
AA---TAAAGTTAAAGCTCAACTACGCTGTAATACGCCACAGTTG-ATATTAAAATAAGC
AACTTACGTG-ACTTTAT--TAA---CGCTGAAGACACTAAAACTAAGGTACAAACTGGG
ATTAGAGACCCCACTATGCTTAGT-CGTA-AACCTAGGTAATTAA--AT-AACAA-AATT
ACTCGCCAGAGAACTACTAGCTACTGCTTAAAACTCAAAGGACTTGGCGGTGCCCTAGAC
CCTCCTAGAGGAGCCTGTTCTATAATCGAT-AAACCCCGATAGACCTCACCCCTCCTCGC
TCAA--CAGTCTATATACCGCCATCGTCAGCTCACCCCAAT-AGGGCTTAAAAGTGAGCA
AAATCATC--AAACCATAAAAACGTTAGGTCAAGGTGTAGCATATGGA-GGGGGAAGTGA
TGGGCTACA-TTTTCTAT----ACTAGAACA-------TA------ACGGATTGTC-TAC
TGAAAT----AAAGACATGAAGGAGGATTTAGTAGTAAAT-TAAGAATAGAGAGCTTAAT
TGAAATAGGCAATAGGGTGCGTACACACCGCCCGTCACCCTCCTCGATAG---AGTA--A
CTCTT---TAT---ACCT-AATTAGAA----TA--CGCC-AAA----A--AGAGGAGAAA
A
>Dasyurus_hallucatus_DHU87400 Dasyurus hallucatus 12S ribosomal RNA gene, complete sequence; mitochondrial
GTA-TAA-AGGAGCTGGTATCAGGCACACTTACA--CA-AGTAGCCCATGACACCTTGTT
TAACCACACCCCCACGGGTT-CAGCAGTGACTAACATTGAGCTATAAACGAAAGTTTGAC
TAAATCATAATAAA-----TAAGGGTTGGTAAATCTTGTGCCAGCCACCGCGGTCATACG
ATTAACCCAAATTAACAGA-AAAACG-CGTAAAGGGTGTTTA-AG---CATAAACCTTAC
AAA--TAAAGTTAAAGCTCAACTACGCTGTAATACGCCCTAGTTG-ATATTAAAATAAGC
AACTTACGTG-ACTTTAT--TAA---CGCTGAAGACACTAAAACTAAGGTACAAACTGGG
ATTAGAGACCCCACTATGCTTAGT-CGTA-AACCTAGGTAGTTAA--AT-AACAA-AATT
ACTCGCCAGAGAACTACTAGCTACTGCTTAAAACTCAAAGGACTTG-CGGTGCCCTAGAC
CCTCCTAGAGGAGCCTGTTCTATAATCGAT-AAACCCCGATAGACCTCACCCCTTCTCGC
TCAA--CAGTCTATATACCGCCATCGTCAGCCCACCCCAAT-AGGGCTT-AAAGTGAGCA
AAATCATC--AAACCATAAAAACGTTAGGTCAAGGTGTAGCATATGAA--GGGGAAGTGA
TGGGCTACA-TTTTCTAT----ATTAGAACA-------TA------ACGGATTGTC-TAC
TGAAAT----AAAGACATGAAGGAGGATTTAGTAGTAAAT-TAAGAATAGAGAGCTTAAT
TGAAATAGGCAATAGGGTGCGTACACACCGCCCGTCACCCTCCTCGATAA---AGTA--A
CTCTT---TAT---ACCT-AATTAGAA----TA--CGCT-ATAA---A--AGAGGAGAAA
A
>Dasyurus_hallucatus_KJ780031 Dasyurus hallucatus isolate CK 12S ribosomal RNA gene, complete sequence; mitochondrial
GTA-TAA-AGGAGCTGGTATCAGGCACACTTACA--CA-AGTAGCCCATGACACCTTGTT
TAACCACACCCCCACGGGTTACAGCAGTGACTAACATTGAGCTATAAACGAAAGTTTGAC
TAAATCATAATAAA-----TAAGGGTTGGTAAATCTTGTGCCAGCCACCGCGGTCATACG
ATTAACCCAAATTAACAGA-AAAACGGCGTAAAGGGTGTTTA-AG---CATAAACCTTAC
AA---TAAAGTTAAAGCTCAACTACGCTGTAATACGCCCTAGTTG-ATATTAAAATAAGC
AACTTACGTG-ACTTTAT--TAA---CGCTGAAGACACTAAAACTAAGGTACAAACTGGG
ATTAGAGACCCCACTATGCTTAGT-CGTA-AACCTAGGTAGTTAA--AT-AACAA-AATT
ACTCGCCAGAGAACTACTAGCTACTGCTTAAAACTCAAAGGACTTGGCGGTGCCCTAGAC
CCTCCTAGAGGAGCCTGTTCTATAATCGAT-AAACCCCGATAGACCTCACCCCTTCTCGC
TCAA--CAGTCTATATACCGCCATCGTCAGCCCACCCCAAT-AGGGCTTAAAAGTGAGCA
AAATCATC--AAACCATAAAAACGTTAGGTCAAGGTGTAGCATATGAA-GGGGGAAGTGA
TGGGCTACA-TTTTCTAT----ATTAGAACA-------TA------ACGGATTGTC-TAC
TGAAAT----AAAGACATGAAGGAGGATTTAGTAGTAAAT-TAAGAATAGAGAGCTTAAT
TGAAATAGGCAATAGGGTGCGTACACACCGCCCGTCACCCTCCTCGATAA---AGTA--A
CTCTT---TAT---ACCT-AATTAGAA----TA--CGCT-AAA----A--AGAGGAGAAA
A
>Dasyurus_hallucatus_KJ780032 Dasyurus hallucatus isolate SEP 12S ribosomal RNA gene, complete sequence; mitochondrial
GCA-TAA-AGGAGCTGGTATCAGGCACACTCGAT--TG-AGCAGCCCATGACACCTTGTC
TAACCACACCCCCACGGGTTACAGCAGTGACTAACATTGAGCTATAAACGAAAGTTTGAC
TAAATTATAATAAA-----CAAGGGTTGGTAAATCTCGTGCCAGCCACCGCGGTCATACG
ATTAACCCAAATTAACAGA-AAAACGGCGTAAAGGGTGTTTA-AG---CATAAACCTTAC
AA---TAAAGTTAAAGCTCAACTACGCTGTAATACGCCACAGTTG-ATATTAAAATAAGC
AACTTACGTG-ACTTTAT--TAA---CGCTGAAGACACTAAAACTAAGGTACAAACTGGG
ATTAGAGACCCCACTATGCTTAGT-CGTA-AACCTAGGTAATTAA--AT-AACAA-AATT
ACTCGCCAGAGAACTACTAGCTACTGCTTAAAACTCAAAGGACTTGGCGGTGCCCTAGAC
CCTCCTAGAGGAGCCTGTTCTATAATCGAT-AAACCCCGATAGACCTCACCCCTTCTCGC
TCAA--CAGTCTATATACCGCCATCGTCAGCTCACCCCAAT-AGGGCTTAAAAGTGGGCA
AAATCATC--AAACCATAAAAACGTTAGGTCAAGGTGTAGCATATGGA-GGGGGAAGTGA
TGGGCTACA-TTTTCTAT----ATTAGAACA--------T------ACGAATTGTC-TAC
TGAAAT----AAAGACATGAAGGAGGATTTAGTAGTAAAT-TAAGAATAGAGAGCTTAAT
TGAAATAGGCAATAGGGTGCGNNCACACCGCCCGACACCCTCCTCGATAA---AGTA--A
CTCTT---TAT---ACCT-AATTAGAA----TA--CGCC-AAA----A--AGAGGAGAAA
A
>Dasyurus_hallucatus_KJ780033 Dasyurus hallucatus isolate Groot 12S ribosomal RNA gene, complete sequence
GCA-TAA-AGGAGCTGGTATCAGGCACACTCGAT--TG-AGCAGCCCATGACACCTTGTC
TAACCACACCCCCACGGGTTACAGCAGTGACTAACATTGAGCTATAAACGAAAGTTTGAC
TAAATTATAATAAA-----CAAGGGTTGGTAAATCTCGTGCCAGCCACCGCGGTCATACG
ATTAACCCAAATTAACAGA-AAAACGGCGTAAAGGGTGTTTA-AG---CATAAACCTTAC
AA---TAAAGTTAAAGCTCAACTACGCTGTAATACGCCCTAGTTG-ATATTAAAATAAGC
AACTTACGTG-ACTTTAT--TAA---CGCTGAAGACACTAAAACTAAGGTACAAACTGGG
ATTAGAGACCCCACTATGCTTAGT-CGTA-AACCTAGGTAATTAA--AT-AACAA-AATT
ACTCGCCAGAGAACTACTAGCTACTGCTTAAAACTCAAAGGACTTGGCGGTGCCCTAGAC
CCTCCTAGAGGAGCCTGTTCTATAATCGAT-AAACCCCGATAGACCTCACCCCTTCTCGC
TCAA--CAGTCTATATACCGCCATCGTCAGCTCACCCCAAT-AGGGCTTAAAAGTGAGCA
AAATCATC--AAACCATAAAAACGTTAGGTCAAGGTGTAGCATATGGA-GGGGGAAGTGA
TGGGCTACA-TTTTCTAT----ATTAGAACA--------T------ACGGATTGTC-TAC
TGAAAT----AAAGACATGAAGGAGGATTTAGTAGTAAAT-TAAGAATAGAGAGCTTAAT
TGAAATAGGCAATAGGGTGCGTACACACCGCCCGTCACCCTCCTCGATAA---AGTA--A
CTCTT---TAT---ACCT-AATTAGAA----TA--CGCC-AAA----A--AGAGGAGAAA
A
>Dasyurus_hallucatus_KJ780034 Dasyurus hallucatus isolate Tinn 12S ribosomal RNA gene, complete sequence
GCA-TAA-AGGAGCTGGTATCAGGCACACTCGAT--TG-AGCAGCCCATGACACCTTGTC
CAACCACACCCCCACGGGTTACAGCAGTGACTAACATTGAGCTATAAACGAAAGTTTGAC
TAAATTATAATAAA-----CAAGGGTTGGTAAATCTCGTGCCAGCCACCGCGGTCATACG
ATTAACCCAAATTAACAGA-AAAACGGCGTAAAGGGTGTTTA-AG---CATAAACCTTAC
AA---TAAAGTTAAAGCTCAACTACGCTGTAATACGCCACAGTTG-ATATTAAAATAAGC
AACTTACGTG-ACTTTAT--TAA---CGCTGAAGACACTAAAACTAAGGTACAAACTGGG
ATTAGAGACCCCACTATGCTTAGT-CGTA-AACCTAGGTAATTAA--AT-AACAA-AATT
ACTCGCCAGAGAACTACTAGCTACTGCTTAAAACTCAAAGGACTTGGCGGTGCCCTAGAC
CCTCCTAGAGGAGCCTGTTCTATAATCGAT-AAACCCCGATAGACCTCACCCCTCCTCGC
TCAA--CAGTCTATATACCGCCATCGTCAGCTCACCCCAAT-AGGGCTTAAAAGTGAGCA
AAATCATC--AAACCATAAAAACGTTAGGTCAAGGTGTAGCATATGGA-GGGGGAAGTGA
TGGGCTACA-TTTTCTAT----ATTAGAACA--------T------ACGGATTGTC-TAC
TGAAAT----AAAGACATGAAGGAGGATTTAGTAGTAAAT-TAAGAATAGAGAGCTTAAT
TGAAATAGGCAATAGGGTGCGTACACACCGCCCGTCACCCTCCTCGATAA---AGTA--A
CTCTT---TAT---ACCT-AATTAGAA----TA--CGCC-AAA----A--AGAGGAGAAA
A
>Dasyurus_hallucatus_NC_007630_s-rRNA Dasyurus hallucatus mitochondrion, complete genome
GCA-TAA-AGGAGCTGGTATCAGGCACACTCGAT--TG-AGCAGCCCATGACACCTTGTC
CAACCACACCCCCACGGGTTACAGCAGTGACTAACATTGAGCTATAAACGAAAGTTTGAC
TAAATTATAATAAA-----CAAGGGTTGGTAAATCTCGTGCCAGCCACCGCGGTCATACG
ATTAACCCAAATTAACAGA-AAAACGGCGTAAAGGGTGTTTA-AG---CATAAACCTTGC
AA---TAAAGTTAAAGCTCAACTACGCTGTAATACGCCACAGTTG-ATATTAAAATAAGC
AACTTACGTG-ACTTTAT--TAA---CGCTGAAGACACTAAAACTAAGGTACAAACTGGG
ATTAGAGACCCCACTATGCTTAGT-CGTA-AACCTAGGTAATTAA--AT-AACAA-AATT
ACTCGCCAGAGAACTACTAGCTACTGCTTAAAACTCAAAGGACTTGGCGGTGCCCTAGAC
CCTCCTAGAGGAGCCTGTTCTATAATCGAT-AAACCCCGATAGACCTCACCCCTCCTCGC
TCAA--CAGTCTATATACCGCCATCGTCAGCTCACCCCAAT-AGGGCTTAAAAGTGAGCA
AAATCATC--AAACCATAAAAACGTTAGGTCAAGGTGTAGCATATGGA-GGGGGAAGTGA
TGGGCTACA-TTTTCTAT----ACTAGAACA-------TA------ACGGATTGTC-TAC
TGAAAT----AAAGACATGAAGGAGGATTTAGTAGTAAAT-TAAGAATAGAGAGCTTAAT
TGAAATAGGCAATAGGGTGCGTACACACCGCCCGTCACCCTCCTCGATAG---AGTA--A
CTCTT---TAT---ACCT-AATTAGAA----TA--CGCC-AAA----A--AGAGGAGAAA
A
>Dasyurus_maculatus_A3359_12S_TAS_ Alignment of 2 sequences: A3359_12C.ab1, A3359_12gg.ab1 (reversed)
GTA-TAA-AGGAGCTGGTATCAGGCACACTTAAT--TA-AGCAGCCCATGACACCTTGTT
CTACCACACCCCCACGGGTAACAGCAGTGACTAACATTGAGCTATAAACGAAAGTTTGAC
TAAATCATAATAAA-----CAAGGGTTGGTAAATCTCGTGCCAGCCACCGCGGTCATACG
ATTAACCCAAATTAACAGA-AAAACGGCGTAAAGGGTGTTTA-AGC-ACA--TACCTCAC
--AA-TAAAGTTAAAAGCTAACTACGCTGTAATACGCCCTAGTTG-ACATTAAAATACGC
AACTTACGTG-ACTTTACTAT-T----GCTGAAGACACTAAAGCTAAGGTACAAACTGGG
ATTAGAGACCCCACTATGCTTAG-CCGTA-AACTTAGGTAATTAA--AT-AACAA-AATT
ACTCGCCAGAGAACTACTAGCCACTGCTTAAAACTCAAAGGACTTGGCGGTGCCCTAGAC
CCTCCTAGAGGAGCCTGTTCTATAATCGATA-AACCCCGATACACCTCACCTCTTCTAGC
T-AAA-CAGTCTATATACCGCCATCGTCAGCTCACCCCAAT-AGGGTTCCAAAGTGAGCA
AGATCATC--AAACCATAAAAACGTTAGGTCAAGGTGTA-CATATGAA-GAGGGAAGCAA
TGGGCTACA-TTTTCTAT----ATTAGAACA-------TA------ACGAATTGTC-TAC
TGAAAC----AAAGACATGAAGGAGGATTTAGTAGTAAA-TTAAGAATAGAGAGCTTAAT
TGAAATAGGCAATAGGGTGCGTACACACCGCCCGTCACCCTCCTCAATAA---AGTAA--
CTTTC---AATA---CCT-AATTAGAA----T----ACG-CAAAAA----AGAGGAGAAA
A
>Dasyurus_maculatus_A3361_12S_TAS Alignment of 2 sequences: A3361_12C.ab1, A3361_12gg.ab1 (reversed)
GTA-TAA-AGGAGCTGGTATCAGGCACACTTAAT--TA-AGCAGCCCATGACACCTTGTT
CTACCACACCCCCACGGGTAACAGCAGTGACTAACATTGAGCTATAAACGAAAGTTTGAC
TAAATCATAATAAA-----CAAGGGTTGGTAAATCTCGTGCCAGCCACCGCGGTCATACG
ATTAACCCAAATTAACAGA-AAAACGGCGTAAAGGGTGTTTA-AGC-ACATA--CCTCAC
AA---TAAAGTTAAAAGCTAACTACGCTGTAATACGCCCTAGTTG-ACATTAAAATACGC
AACTTACGTG-ACTTTAC--TAT---TGCTGAAGACACTAAAGCTAAGGTACAAACTGGG
ATTAGAGACCCCACTATGCTTAG-CCGTA-AACTTAGGTAATTAA--AT-AACAA-AATT
ACTCGCCAGAGAACTACTAGCCACTGCTTAAAACTCAAAGGACTTGGCGGTGCCCTAGAC
CCTCCTAGAGGAGCCTGTTCTATAATCGAT-AAACCCCGATACACCTCACCTCTTCTAGC
TAAA--CAGTCTATATACCGCCATCGTCAGCTCACCCCAAT-AGGGTTCCAAAGTGAGCA
AGATCATC--AAACCATAAAAACGTTAGGTCAAGGTGTA-CATATGAA-GAGGGAAGCAA
TGGGCTACA-TTTTCTAT----ACTAGAACA-------TA------ACGAATTGTC-TAC
TGAAAC----AAAGACATGAAGGAGGATTTAGTAGTAAAT-TAAGAATAGAGAGCTTAAT
TGAAATAGGCAATAGGGTGCGTACACACCGCCCGTCACCCTCCTCAATAA---AGTA--A
CTTTC---AAT---ACCT-AATTAGAA----TA--CGCA-AAA----A--AGAGGAGAAA
A
>Dasyurus_maculatus_A3364_12S_TAS Alignment of 2 sequences: EM4-A3364_12C.ab1, EM9-A3364_12gg.ab1 (reversed)
GTA-TAA-AGGAGCTGGTATCAGGCACACTTAAT--TA-AGCAGCCCATGACACCTTGTT
CTACCACACCCCCACGGGTAACAGCAGTGACTAACATTGAGCTATAAACGAAAGTTTGAC
TAAATCATAATAAA-----CAAGGGTTGGTAAATCTCGTGCCAGCCACCGCGGTCATACG
ATTAACCCAAATTAACAGA-AAAACGGCGTAAAGGGTGTTTA-AGC-ACATA--CCTCAC
AA---TAAAGTTAAAAGCTAACTACGCTGTAATACGCCCTAGTTG-ACATTAAAATACGC
AACTTACGTG-ACTTTAC--TAT---TGCTGAAGACACTAAAGCTAAGGTACAAACTGGG
ATTAGAGACCCCACTATGCTTAG-CCGTA-AACTTAGGTAATTA--AAT-AACAA-AATT
ACTCGCCAGAGAACTACTAGCCACTGCTTAAAACTCAAAGGACTTGGCGGTGCCCTAGAC
CCTCCTAGAGGAGCCTGTTCTATAATCGAT-AAACCCCGATACACCTCACCTCTTCTAGC
TAAA--CAGTCTATATACCGCCATCGTCAGCTCACCCCAAT-AGGGTTCCAAAGTGAGCA
AGATCATC--AAACCATAAAAACGTTAGGTCAAGGTGTA-CATATGAA-GAGGGAAGCAA
TGGGCTACA-TTTTCTAT----ACTAGAACA-------TA------ACGAATTGTC-TAC
TGAAAC----AAAGACATGAAGGAGGATTTAGTAGTAAAT-TAAGAATAGAGAGCTTAAT
TGAAATAGGCAATAGGGTGCGTACACACCGCCCGTCACCCTCCTCAATAA---AGTA--A
CTTT---CAAT---ACCT-AATTAGAA----TA--CGCA-AAA----A--AGAGGAGAAA
A
>Dasyurus_maculatus_A3365_12S_TAS Alignment of 2 sequences: A3365_12C.ab1, A3365_12gg.ab1 (reversed)
GTA-TAA-AGGAGCTGGTATCAGGCACACTTAAT--TA-AGCAGCCCATGACACCTTGTT
CTACCACACCCCCACGGGTAACAGCAGTGACTAACATTGAGCTATAAACGAAAGTTTGAC
TAAATCATAATAAA-----CAAGGGTTGGTAAATCTCGTGCCAGCCACCGCGGTCATACG
ATTAACCCAAATTAACAGA-AAAACGGCGTAAAGGGTGTTTA-AGC-ACATA--CCTCAC
AA---TAAAGTTAAAAGCTAACTACGCTGTAATACGCCCTAGTTG-ACATTAAAATACGC
AACTTACGTG-ACTTTAC--TAT---TGCTGAAGACACTAAAGCTAAGGTACAAACTGGG
ATTAGAGACCCCACTATGCTTAG-CCGTA-AACTTAGGTAATTAA--AT-AACAA-AATT
ACTCGCCAGAGAACTACTAGCCACTGCTTAAAACTCAAAGGACTTGGCGGTGCCCTAGAC
CCTCCTAGAGGAGCCTGTTCTATAATCGAT-AAACCCCGATACACCTCACCTCTTCTAGC
TAAA--CAGTCTATATACCGCCATCGTCAGCTCACCCCAAT-AGGGTTCCAAAGTGAGCA
AGATCATC--AAACCATAAAAACGTTAGGTCAAGGTGTA-CATATGAA-GAGGGAAGCAA
TGGGCTACA-TTTTCTAT----ACTAGAACA-------TA------ACGAATTGTC-TAC
TGAAAC----AAAGACATGAAGGAGGATTTAGTAGTAAAT-TAAGAATAGAGAGCTTAAT
TGAAATAGGCAATAGGGTGCGTACACACCGCCCGTCACCCTCCTCAATAA---AGTA--A
CTTTC---AAT---ACCT-AATTAGAA----TA--CGCA-AAA----A--AGAGGAGAAA
A
>Dasyurus_maculatus_A3369_12S_TAS Alignment of 2 sequences: A3369_12C.ab1, A3369_12gg.ab1 (reversed)
GTA-TAA-AGGAGCTGGTATCAGGCACACTTAAT--TA-AGCAGCCCATGACACCTTGTT
CTACCACACCCCCACGGGTAACAGCAGTGACTAACATTGAGCTATAAACGAAAGTTTGAC
TAAATCATAATAAA-----CAAGGGTTGGTAAATCTCGTGCCAGCCACCGCGGTCATACG
ATTAACCCAAATTAACAGA-AAAACGGCGTAAAGGGTGTTTA-AGC-ACATA--CCTCAC
AA---TAAAGTTAAAAGCTAACTACGCTGTAATACGCCCTAGTTG-ACATTAAAATACGC
AACTTACGTG-ACTTTAC--TAT---TGCTGAAGACACTAAAGCTAAGGTACAAACTGGG
ATTAGAGACCCCACTATGCTTAG-CCGTA-AACTTAGGTAATTAA--AT-AACAA-AATT
ACTCGCCAGAGAACTACTAGCCACTGCTTAAAACTCAAAGGACTTGGCGGTGCCCTAGAC
CCTCCTAGAGGAGCCTGTTCTATAATCGAT-AAACCCCGATACACCTCACCTCTTCTAGC
TAAA--CAGTCTATATACCGCCATCGTCAGCTCACCCCAAT-AGGGTTCCAAAGTGAGCA
AGATCATC--AAACCATAAAAACGTTAGGTCAAGGTGTA-CATATGAA-GAGGGAAGCAA
TGGGCTACA-TTTTCTAT----ACTAGAACA-------TA------ACGAATTGTC-TAC
TGAAAC----AAAGACATGAAGGAGGATTTAGTAGTAAAT-TAAGAATAGAGAGCTTAAT
TGAAATAGGCAATAGGGTGCGTACACACCGCCCGTCACCCTCCTCAATAA---AGTA--A
CTTTC---AAT---ACCT-AATTAGAA----TA--CGCA-AAA----A--AGAGGAGAAA
A
>Dasyurus_maculatus_A3375_12S_TAS Alignment of 2 sequences: A3375_12C.ab1, A3375_12gg.ab1 (reversed)
GTA-TAA-AGGAGCTGGTATCAGGCACACTTAAT--TA-AGCAGCCCATGACACCTTGTT
CTACCACACCCCCACGGGTAACAGCAGTGACTAACATTGAGCTATAAACGAAAGTTTGAC
TAAATCATAATAAA-----CAAGGGTTGGTAAATCTCGTGCCAGCCACCGCGGTCATACG
ATTAACCCAAATTAACAGA-AAAACGGCGTAAAGGGTGTTTA-AGC-ACATA--CCTCAC
AA---TAAAGTTAAAAGCTAACTACGCTGTAATACGCCCTAGTTG-ACATTAAAATACGC
AACTTACGTG-ACTTTAC--TAT---TGCTGAAGACACTAAAGCTAAGGTACAAACTGGG
ATTAGAGACCCCACTATGCTTAG-CCGTA-AACTTAGGTAATTAA--AT-AACAA-AATT
ACTCGCCAGAGAACTACTAGCCACTGCTTAAAACTCAAAGGACTTGGCGGTGCCCTAGAC
CCTCCTAGAGGAGCCTGTTCTATAATCGAT-AAACCCCGATACACCTCACCTCTTCTAGC
TAAA--CAGTCTATATACCGCCATCGTCAGCTCACCCCAAT-AGGGTTCCAAAGTGAGCA
AGATCATC--AAACCATAAAAACGTTAGGTCAAGGTGTA-CATATGAA-GAGGGAAGCAA
TGGGCTACA-TTTTCTAT----ACTAGAACA-------TA------ACGAATTGTC-TAC
TGAAAC----AAAGACATGAAGGAGGATTTAGTAGTAAAT-TAAGAATAGAGAGCTTAAT
TGAAATAGGCAATAGGGTGCGTACACACCGCCCGTCACCCTCCTCAATAA---AGTA--A
CTTTC---AAT---ACCT-AATTAGAA----TA--CGCA-AAA----A--AGAGGAGAAA
A
>Dasyurus_maculatus_A3376_12S_TAS Alignment of 2 sequences: A3376_12C.ab1, A3376_12gg.ab1 (reversed)
GTA-TAA-AGGAGCTGGTATCAGGCACACTTAAT--TA-AGCAGCCCATGACACCTTGTT
CTACCACACCCCCACGGGTAACAGCAGTGACTAACATTGAGCTATAAACGAAAGTTTGAC
TAAATCATAATAAA-----CAAGGGTTGGTAAATCTCGTGCCAGCCACCGCGGTCATACG
ATTAACCCAAATTAACAGA-AAAACGGCGTAAAGGGTGTTTA-AGC-ACATA--CCTCAC
AA---TAAAGTTAAAAGCTAACTACGCTGTAATACGCCCTAGTTG-ACATTAAAATACGC
AACTTACGTG-ACTTTAC--TAT---TGCTGAAGACACTAAAGCTAAGGTACAAACTGGG
ATTAGAGACCCCACTATGCTTAG-CCGTA-AACTTAGGTAATTAA--AT-AACAA-AATT
ACTCGCCAGAGAACTACTAGCCACTGCTTAAAACTCAAAGGACTTGGCGGTGCCCTAGAC
CCTCCTAGAGGAGCCTGTTCTATAATCGAT-AAACCCCGATACACCTCACCTCTTCTAGC
TAAA--CAGTCTATATACCGCCATCGTCAGCTCACCCCAAT-AGGGTTCCAAAGTGAGCA
AGATCATC--AAACCATAAAAACGTTAGGTCAAGGTGTA-CATATGAA-GAGGGAAGCAA
TGGGCTACA-TTTTCTAT----ATTAGAACA-------TA------ACGAATTGTC-TAC
TGAAAC----AAAGACATGAAGGAGGATTTAGTAGTAAAT-TAAGAATAGAGAGCTTAAT
TGAAATAGGCAATAGGGTGCGTACACACCGCCCGTCACCCTCCTCAATAA---AGTA--A
CTTTC---AAT---ACCT-AATTAGAA----TA--CGCA-AAA----A--AGAGGAGAAA
A
>Dasyurus_maculatus_A3395_12S_TAS Alignment of 2 sequences: A3395_12C.ab1, A3395_12gg.ab1 (reversed)
GTA-TAA-AGGAGCTGGTATCAGGCACACTTAAT--TA-AGCAGCCCATGACACCTTGTT
CTACCACACCCCCACGGGTAACAGCAGTGACTAACATTGAGCTATAAACGAAAGTTTGAC
TAAATCATAATAAA-----CAAGGGTTGGTAAATCTCGTGCCAGCCACCGCGGTCATACG
ATTAACCCAAATTAACAGA-AAAACGGCGTAAAGGGTGTTTA-AGC-ACATA--CCTCAC
AA---TAAAGTTAAAAGCTAACTACGCTGTAATACGCCCTAGTTG-ACATTAAAATACGC
AACTTACGTG-ACTTTAC--TAT---TGCTGAAGACACTAAAGCTAAGGTACAAACTGGG
ATTAGAGACCCCACTATGCTTAG-CCGTA-AACTTAGGTAATTAA--AT-AACAA-AATT
ACTCGCCAGAGAACTACTAGCCACTGCTTAAAACTCAAAGGACTTGGCGGTGCCCTAGAC
CCTCCTAGAGGAGCCTGTTCTATAATCGAT-AAACCCCGATACACCTCACCTCTTCTAGC
TAAA--CAGTCTATATACCGCCATCGTCAGCTCACCCCAAT-AGGGTTCCAAAGTGAGCA
AGATCATC--AAACCATAAAAACGTTAGGTCAAGGTGTA-CATATGAA-GAGGGAAGCAA
TGGGCTACA-TTTTCTAT----ATTAGAACA-------TA------ACGAATTGTC-TAC
TGAAAC----AAAGACATGAAGGAGGATTTAGTAGTAAAT-TAAGAATAGAGAGCTTAAT
TGAAATAGGCAATAGGGTGCGTACACACCGCCCGTCACCCTCCTCAATAA---AGTA--A
CTTTC---AAT---ACCT-AATTAGAA----TA--CGCA-AAA----A--AGAGGAGAAA
A
>Dasyurus_maculatus_A3397_12S_TAS Alignment of 2 sequences: A3397_12C.ab1, A3397_12gg.ab1 (reversed)
GTA-TAA-AGGAGCTGGTATCAGGCACACTTAAT--TA-AGCAGCCCATGACACCTTGTT
CTACCACACCCCCACGGGTAACAGCAGTGACTAACATTGAGCTATAAACGAAAGTTTGAC
TAAATCATAATAAA-----CAAGGGTTGGTAAATCTCGTGCCAGCCACCGCGGTCATACG
ATTAACCCAAATTAACAGA-AAAACGGCGTAAAGGGTGTTTA-AGC-ACATA--CCTCAC
AA---TAAAGTTAAAAGCTAACTACGCTGTAATACGCCCTAGTTG-ACATTAAAATACGC
AACTTACGTG-ACTTTAC--TAT---TGCTGAAGACACTAAAGCTAAGGTACAAACTGGG
ATTAGAGACCCCACTATGCTTAG-CCGTA-AACTTAGGTAATTAA--AT-AACAA-AATT
ACTCGCCAGAGAACTACTAGCCACTGCTTAAAACTCAAAGGACTTGGCGGTGCCCTAGAC
CCTCCTAGAGGAGCCTGTTCTATAATCGAT-AAACCCCGATACACCTCACCTCTTCTAGC
TAAA--CAGTCTATATACCGCCATCGTCAGCTCACCCCAAT-AGGGTTCCAAAGTGAGCA
AGATCATC--AAACCATAAAAACGTTAGGTCAAGGTGTA-CATATGAA-GAGGGAAGCAA
TGGGCTACA-TTTTCTAT----ACTAGAACA-------TA------ACGAATTGTC-TAC
TGAAAC----AAAGACATGAAGGAGGATTTAGTAGTAAAT-TAAGAATAGAGAGCTTAAT
TGAAATAGGCAATAGGGTGCGTACACACCGCCCGTCACCCTCCTCAATAA---AGTA--A
CTTTC---AAT---ACCT-AATTAGAA----TA--CGCA-AAA----A--AGAGGAGAAA
A
>Dasyurus_maculatus_A3926_12S_TAS Alignment of 2 sequences: A3926_12C.ab1, A3926_12gg.ab1 (reversed)
GTA-TAA-AGGAGCTGGTATCAGGCACACTTAAT--TA-AGCAGCCCATGACACCTTGTT
CTACCACACCCCCACGGGTAACAGCAGTGACTAACATTGAGCTATAAACGAAAGTTTGAC
TAAATCATAATAAA-----CAAGGGTTGGTAAATCTCGTGCCAGCCACCGCGGTCATACG
ATTAACCCAAATTAACAGA-AAAACGGCGTAAAGGGTGTTTA-AGC-ACATA--CCTCAC
AA---TAAAGTTAAAAGCTAACTACGCTGTAATACGCCCTAGTTG-ACATTAAAATACGC
AACTTACGTG-ACTTTAC--TAT---TGCTGAAGACACTAAAGCTAAGGTACAAACTGGG
ATTAGAGACCCCACTATGCTTAG-CCGTA-AACTTAGGTAATTAA--AT-AACAA-AATT
ACTCGCCAGAGAACTACTAGCCACTGCTTAAAACTCAAAGGACTTGGCGGTGCCCTAGAC
CCTCCTAGAGGAGCCTGTTCTATAATCGAT-AAACCCCGATACACCTCACCTCTTCTAGC
TAAA--CAGTCTATATACCGCCATCGTCAGCTCACCCCAAT-AGGGTTCCAAAGTGAGCA
AGATCATC--AAACCATAAAAACGTTAGGTCAAGGTGTA-CATATGAA-GAGGGAAGCAA
TGGGCTACA-TTTTCTAT----ACTAGAACA-------TA------ACGAATTGTC-TAC
TGAAAC----AAAGACATGAAGGAGGATTTAGTAGTAAAT-TAAGAATAGAGAGCTTAAT
TGAAATAGGCAATAGGGTGCGTACACACCGCCCGTCACCCTCCTCAATAA---AGTA--A
CTTTC---AAT---ACCT-AATTAGAA----TA--CGCA-AAA----A--AGAGGAGAAA
A
>Dasyurus_maculatus_A4667_12S_TAS Alignment of 2 sequences: A4667_12C.ab1, A4667_12gg.ab1 (reversed)
GTA-TAA-AGGAGCTGGTATCAGGCACACTTAAT--TA-AGCAGCCCATGACACCTTGTT
CTACCACACCCCCACGGGTAACAGCAGTGACTAACATTGAGCTATAAACGAAAGTTTGAC
TAAATCATAATAAA-----CAAGGGTTGGTAAATCTCGTGCCAGCCACCGCGGTCATACG
ATTAACCCAAATTAACAGA-AAAACGGCGTAAAGGGTGTTTA-AGC-ACATA--CCTCAC
AA---TAAAGTTAAAAGCTAACTACGCTGTAATACGCCCTAGTTG-ACATTAAAATACGC
AACTTACGTG-ACTTTAC--TAT---TGCTGAAGACACTAAAGCTAAGGTACAAACTGGG
ATTAGAGACCCCACTATGCTTAG-CCGTA-AACTTAGGTAATTAA--AT-AACAA-AATT
ACTCGCCAGAGAACTACTAGCCACTGCTTAAAACTCAAAGGACTTGGCGGTGCCCTAGAC
CCTCCTAGAGGAGCCTGTTCTATAATCGAT-AAACCCCGATACACCTCACCTCTTCTAGC
TAAA--CAGTCTATATACCGCCATCGTCAGCTCACCCCAAT-AGGGTTCCAAAGTGAGCA
AGATCATC--AAACCATAAAAACGTTAGGTCAAGGTGTA-CATATGAA-GAGGGAAGCAA
TGGGCTACA-TTTTCTAT----ACTAGAACA-------TA------ACGAATTGTC-TAC
TGAAAC----AAAGACATGAAGGAGGATTTAGTAGTAAAT-TAAGAATAGAGAGCTTAAT
TGAAATAGGCAATAGGGTGCGTACACACCGCCCGTCACCCTCCTCAATAA---AGTA--A
CTTTC---AAT---ACCT-AATTAGAA----TA--CGCA-AAA----A--AGAGGAGAAA
A
>Dasyurus_maculatus_A4699_12S_TAS Alignment of 2 sequences: A4699_12C.ab1, A4699_12gg.ab1 (reversed)
GTA-TAA-AGGAGCTGGTATCAGGCACACTTAAT--TA-AGCAGCCCATGACACCTTGTT
CTACCACACCCCCACGGGTAACAGCAGTGACTAACATTGAGCTATAAACGAAAGTTTGAC
TAAATCATAATAAA-----CAAGGGTTGGTAAATCTCGTGCCAGCCACCGCGGTCATACG
ATTAACCCAAATTAACAGA-AAAACGGCGTAAAGGGTGTTTA-AGC-ACATA--CCTCAC
AA---TAAAGTTAAAAGCTAACTACGCTGTAATACGCCCTAGTTG-ACATTAAAATACGC
AACTTACGTG-ACTTTAC--TAT---TGCTGAAGACACTAAAGCTAAGGTACAAACTGGG
ATTAGAGACCCCACTATGCTTAG-CCGTA-AACTTAGGTAATTAA--AT-AACAA-AATT
ACTCGCCAGAGAACTACTAGCCACTGCTTAAAACTCAAAGGACTTGGCGGTGCCCTAGAC
CCTCCTAGAGGAGCCTGTTCTATAATCGAT-AAACCCCGATACACCTCACCTCTTCTAGC
TAAA--CAGTCTATATACCGCCATCGTCAGCTCACCCCAAT-AGGGTTCCAAAGTGAGCA
AGATCATC--AAACCATAAAAACGTTAGGTCAAGGTGTA-CATATGAA-GAGGGAAGCAA
TGGGCTACA-TTTTCTAT----ATTAGAACA-------TA------ACGAATTGTC-TAC
TGAAAC----AAAGACATGAAGGAGGATTTAGTAGTAAAT-TAAGAATAGAGAGCTTAAT
TGAAATAGGCAATAGGGTGCGTACACACCGCCCGTCACCCTCCTCAATAA---AGTA--A
CTTTC---AAT---ACCT-AATTAGAA----TA--CGCA-AAA----A--AGAGGAGAAA
A
>Dasyurus_maculatus_A4701_12S_TAS Alignment of 2 sequences: A4701_12C.ab1, A4701_12gg.ab1 (reversed)
GTA-TAA-AGGAGCTGGTATCAGGCACACTTAAT--TA-AGCAGCCCATGACACCTTGTT
CTACCACACCCCCACGGGTAACAGCAGTGACTAACATTGAGCTATAAACGAAAGTTTGAC
TAAATCATAATAAA-----CAAGGGTTGGTAAATCTCGTGCCAGCCACCGCGGTCATACG
ATTAACCCAAATTAACAGA-AAAACGGCGTAAAGGGTGTTTA-AGC-ACATA--CCTCAC
AA---TAAAGTTAAAAGCTAACTACGCTGTAATACGCCCTAGTTG-ACATTAAAATACGC
AACTTACGTG-ACTTTAC--TAT---TGCTGAAGACACTAAAGCTAAGGTACAAACTGGG
ATTAGAGACCCCACTATGCTTAG-CCGTA-AACTTAGGTAATTAA--AT-AACAA-AATT
ACTCGCCAGAGAACTACTAGCCACTGCTTAAAACTCAAAGGACTTGGCGGTGCCCTAGAC
CCTCCTAGAGGAGCCTGTTCTATAATCGAT-AAACCCCGATACACCTCACCTCTTCTAGC
TAAA--CAGTCTATATACCGCCATCGTCAGCTCACCCCAAT-AGGGTTCCAAAGTGAGCA
AGATCATC--AAACCATAAAAACGTTAGGTCAAGGTGTA-CATATGAA-GAGGGAAGCAA
TGGGCTACA-TTTTCTAT----ATTAGAACA-------TA------ACGAATTGTC-TAC
TGAAAC----AAAGACATGAAGGAGGATTTAGTAGTAAAT-TAAGAATAGAGAGCTTAAT
TGAAATAGGCAATAGGGTGCGTACACACCGCCCGTCACCCTCCTCAATAA---AGTA--A
CTTTC---AAT---ACCT-AATTAGAA----TA--CGCA-AAA----A--AGAGGAGAAA
A
>Dasyurus_maculatus_AA15132_12S_TAS_ Alignment of 2 sequences: EM5-AA15132_12C.ab1, EM10-AA15132_12gg.ab1 (reversed)
GTA-TAA-AGGAGCTGGTATCAGGCACACTTAAT--TA-AGCAGCCCATGACACCTTGTT
CTACCACACCCCCACGGGTAACAGCAGTGACTAACATTGAGCTATAAACGAAAGTTTGAC
TAAATCATAATAAN-----NAAGGGTTGGTAAATCTCGTGCCAGCCACCGCGGTCATACG
ATTAACCCAAATTAACAGA-AAAACGGCGTAAAGGGTGTTTA-AGC-ACA--TACCTCAC
--AA-TAAAGTTAAAAGCTAACTACGCTGTAATACGCCCTAGTTG-ACATTAAAATACGC
AACTTACGTG-ACTTTACTAT-T----GCTGAAGACACTAAAGCTAAGGTACAAACTGGG
ATTAGAGACCCCACTATGCTTAG-CCGTA-AACTTAGGTAATTAA--AT-AACAA-AATT
ACTCGCCAGAGAACTACTAGCCACTGCTTAAAACTCAAAGGACTTGGCGGTGCCCTAGAC
CCTCCTAGAGGAGCCTGTTCTATAATCGATA-AACCCCGATACACCTCACCTCTTCTAGC
T-AAA-CAGTCTATATACCGCCATCGTCAGCTCACCCCAAT-AGGGTTCCAAAGTGAGCA
AGATCATC--AAACCATAAAAACGTTAGGTCAAGGTGTA-CATATGAA-GAGGGAAGCAA
TGGGCTACA-TTTTCTAT----ANTAGAACA-------TA------ACGAATTGTC-TAC
TGAAAC----AAAGACATGAAGGAGGATTTAGTAGTAAA-TTAAGAATAGAGAGCTTAAT
TGAAATAGGCAATAGGGTGCGTACACACCGCCCGTCACCCTCCNNNNNNNNNNNNNNNNN
NNNNNNNNNNNNNNNNNNNNNNNNNNNNNNNNNNNNNNN-NNNNNNNN--NNNNNNNNNN
N
>Dasyurus_maculatus_AA15133_12S_TAS Alignment of 2 sequences: AA15133_12C.ab1, AA15133_12gg.ab1 (reversed)
GTA-TAA-AGGAGCTGGTATCAGGCACACTTAAT--TA-AGCAGCCCATGACACCTTGTT
CTACCACACCCCCACGGGTAACAGCAGTGACTAACATTGAGCTATAAACGAAAGTTTGAC
TAAATCATAATAAA-----CAAGGGTTGGTAAATCTCGTGCCAGCCACCGCGGTCATACG
ATTAACCCAAATTAACAGA-AAAACGGCGTAAAGGGTGTTTA-AGC-ACATA--CCTCAC
AA---TAAAGTTAAAAGCTAACTACGCTGTAATACGCCCTAGTTG-ACATTAAAATACGC
AACTTACGTG-ACTTTAC--TAT---TGCTGAAGACACTAAAGCTAAGGTACAAACTGGG
ATTAGAGACCCCACTATGCTTAG-CCGTA-AACTTAGGTAATTAA--AT-AACAA-AATT
ACTCGCCAGAGAACTACTAGCCACTGCTTAAAACTCAAAGGACTTGGCGGTGCCCTAGAC
CCTCCTAGAGGAGCCTGTTCTATAATCGAT-AAACCCCGATACACCTCACCTCTTCTAGC
TAAA--CAGTCTATATACCGCCATCGTCAGCTCACCCCAAT-AGGGTTCCAAAGTGAGCA
AGATCATC--AAACCATAAAAACGTTAGGTCAAGGTGTA-CATATGAA-GAGGGAAGCAA
TGGGCTACA-TTTTCTAT----ATTAGAACA-------TA------ACGAATTGTC-TAC
TGAAAC----AAAGACATGAAGGAGGATTTAGTAGTAAAT-TAAGAATAGAGAGCTTAAT
TGAAATAGGCAATAGGGTGCGTACACACCGCCCGTCACCCTCCTCAATAA---AGTA--A
CTTTC---AAT---ACCT-AATTAGAA----TA--CGCA-AAA----A--AGAGGAGAAA
A
>Dasyurus_maculatus_AF009893 Dasyurus maculatus 12S ribosomal RNA gene, mitochondrial gene for mitochondrial rRNA, complete sequence
GTA-TAA-AGGAGCTGGTATCAGGCACACTTAAT--TA-AGCAGCCCATGACACCTTGTT
CTACCACACCCCCACGGGTAACAGCAGTGACTAACATTGAGCCATAAACGAAAGTTTGAC
TAAATCATAATAAA-----CAAGGGTTGGTAAATCTCGTGCCAGCCACCGCGGTCATACG
ATTAACCCAAATTAACAGA-AAAACGGCGTAAAGGGTGTTTA-AGC-ACATA--CCTCAC
AAA--TAAAGTTAAAAGCTAACTACGCTGTAATACGCCCTAGTTG-ACATTAAAATACGC
AACTTACGTG-ACTTTAC--TAT---TGCTGAAGACACTAAAGCTAAGGTACAAACTGGG
ATTAGAGACCCCACTATGCTTAG-CCGTA-AACTTAGGTAATTAA--AT-AACAA-AATT
ACTCGCCAGAGAACTACTAGCCACTGCTTAAAACTCAAAGGACTTGGCGGTGCCCTAGAC
CCTCCTAGAGGAGCCTGTTCTATAATCGAT-AAACCCCGATACACCTCACCTCTTCTAGC
TAAA--CAGTCTATATACCGCCATCGTCAGCTCACCCCAAT-AGGGTTCCAAAGTGAGCA
AGATCATC--AAACCATAAAAACGTTAGGTCAAGGTGTAGCATATGAA-GAGGGAAGCAA
TGGGCTACA-TTTTCTAT----ACTAGAACA-------TA------ACGAATTGTC-TAC
TGAAAC----AAAGACATGAAGGAGGATTTAGTAGTAAAT-TAAGAATAGAGAGCTTAAT
TGAAATAGGCAATAGGGTGCGTACACACCGCCCGTCACCCTCCTCAATAA---AGTA--A
CTTTT---AAT---ACCT-AATTAGAA----TA--CGCA-AAA----A--AGAGGAGAAA
A
>Dasyurus_maculatus_KJ780028 Dasyurus maculatus isolate Ross 12S ribosomal RNA gene, complete sequence; mitochondrial
GTA-TAA-AGGAGCTGGTATCAGGCACACTTAAT--TA-AGCAGTCCATGACACCTTGTT
CTACCACACCCCCACGGGTAACAGCAGTGACTAACATTGAGCTATAAACGAAAGTTTGAC
TAAATCATAATAAA-----CAAGGGTTGGTAAATCTCGTGCCAGCCACCGCGGTCATACG
ATTAACCCAAATTAACAGA-AAAACGGCGTAAAGGGTGTTTA-AGC-ACATAAACCTCAC
A----TAAAGTTAAAAGCTAACTACGCTGTAATACGCCCTAGTTG-ACATTAAAATACGC
AACTTACGTG-ACTTTAC--TAT---TGCTGAAGACACTAAAGCTAAGGTACAAACTGGG
ATTAGAGACCCCACTATGCTTAG-CCGTA-AACTTAGGTAATTAA--AT-AACAA-AATT
ACTCGCCAGAGAACTACTAGCCACTGCTTAAAACTCAAAGGACTTGGCGGTGCCCTAGAC
CCTCCTAGAGGAGCCTGTTCTATAATCGAT-AAACCCCGATACACCTCACCTCTTCTAGC
TAAA--CAGTCTATATACCGCCATCGTCAGCTCACCCCAAT-AGGGCTTCAAAGTGAGCA
AGATCATC--AAACCATAAAAACGTTAGGTCAAGGTGTAACATATGAA-GAGGGAAGCAA
TGGGCTACA-TTTTCTAT----ACTAGAACA--------T------ACGAATTGTC-TAC
TGAAAC----AAAGACATGAAGGAGGATTTAGTAGTAAAT-TAAGAATAGAGAGCTTAAT
TGAAATAGGCAATAGGGTGCGTACACACCGCCCGTCACCCTCCTCAATAA---AGTA--A
CTTTC---AAT---ACCT-AATTAGAA----TA--CGCA-AAA-------AGAGGAGAAA
A
>Dasyurus_maculatus_KJ780029 Dasyurus maculatus isolate Zeus 12S ribosomal RNA gene, complete sequence; mitochondrial
GTA-TAA-AGGAGCTGGTATCAGGCACACTTAAT--TA-AGCAGCCCATGACACCTTGTT
CTACCACACCCCCACGGGTAACAGCAGTGACTAACATTGAGCCATAAACGAAAGTTTGAC
TAAATCATAATAAA-----CAAGGGTTGGTAAATCTCGTGCCAGCCACCGCGGTCATACG
ATTAACCCAAATTAACAGA-AAAACGGCGTAAAGGGTGTTTA-AGC-ACATAAACCTCAC
AA---TAAAGTTAAAAGCTAACTACGCTGTAATACGCCCTAGTTG-ACATTAAAATACGC
AACTTACGTG-ACTTTAC--TAT---TGCTGAAGACACTAAAGCTAAGGTACAAACTGGG
ATTAGAGACCCCACTATGCTTAG-CCGTA-AACTTAGGTAATTAA--AT-AACAA-AATT
ACTCGCCAGAGAACTACTAGCCACTGCTTAAAACTCAAAGGACTTGGCGGTGCCCTAGAC
CCTCCTAGAGGAGCCTGTTCTATAATCGAT-AAACCCCGATACACCTCACCTCTTCTAGC
TAAA--CAGTCTATATACCGCCATCGTCAGCTCACCCCAAT-AGGGCTTCAAAGTGAGCA
AGATCATC--AAACCATAAAAACGTTAGGTCAAGGTGTAGCATATGAA-GAGGGAAGCAA
TGGGCTACA-TTTTCTAT----ACTAGAACA--------T------ACGAATTGTC-TAC
TGAAAC----AAAGACATGAAGGAGGATTTAGTAGTAAAT-TAAGAATAGAGAGCTTAAT
TGAAATAGGCAATAGGGTGCGTACACACCGCCCGTCACCCTCCTCAATAA---AGTA--A
CTTTT---AAT---ACCT-AATTAGAA----TA--CGCA-AAA-------AGAGGAGAAA
A
>Dasyurus_maculatus_KJ780030 Dasyurus maculatus isolate QME1 12S ribosomal RNA gene, complete sequence; mitochondrial
GTA-TAA-AGGAGCTGGTATCAGGCACACTTAAT--TA-AGCAGCCCATGACACCTTGTT
CTACCACACCCCCACGGGTAACAGCAGTGACTAACATTGAGCCATAAACGAAAGTTTGAC
TAAATCATAATAAA-----CAAGGGTTGGTAAATCTCGTGCCAGCCACCGCGGTCATACG
ATTAACCCAAATTAACAGA-AAAACGGCGTAAAGGGTGTTTA-AGC-ACATAAACCTCAC
AA---TAAAGTTAAAAACTAACTACGCTGTAATACGCCCTAGTTG-ACATTAAAATACGC
AACTTACGTG-ACTTTAC--TAT---TGCTGAAGACACTAAAGCTAAGGTACAAACTGGG
ATTAGAGACCCCACTATGCTTAG-CCGTA-AACTTAGGTAATTAA--AT-AACAA-AATT
ACTCGCCAGAGAACTACTAGCCACTGCTTAAAACTCAAAGGACTTGGCGGTGCCCTAGAC
CCTCCTAGAGGAGCCTGTTCTATAATCGAT-AAACCCCGATACACCTCACCTCTTCTAGC
TAAA--CAGTCTATATACCGCCATCGTCAGCTCACCCCAAT-AGGGCTTCAAAGTGAGCA
AGATCATC---AAACATAAAAACGTTAGGTCAAGGTGTAGCATATGAA-GAGGGAAGCAA
TGGGCTACA-TTTTCTAT----ACTAGAACA--------T------ACGAATTGTC-TAC
TGAAAC----AAAGACATGAAGGAGGATTTAGTAGTAAAT-TAAGAATAGAGAGCTTAAT
TGAAATAGGCAATAGGGTGCGTACACACCGCCCGTCACCCTCCTCAATAA---AGTA--A
CTTTT---AAT---ACCT-AATTAGAA----TA--CGCA-AAA-------AGAGGAGAAA
A
>Dasyurus_maculatus_NME211_12S_NSW Alignment of 2 sequences: NME211_12C.ab1, NME211_12gg.ab1 (reversed)
GTA-TAA-AGGAGCTGGTATCAGGCACACTTAAT--TA-AGCAGCCCATGACACCTTGTT
CTACCACACCCCCACGGGTAACAGCAGTGACTAACATTGAGCCATAAACGAAAGTTTGAC
TAAATCATAATAAA-----CAAGGGTTGGTAAATCTCGTGCCAGCCACCGCGGTCATACG
ATTAACCCAAATTAACAGA-AAAACGGCGTAAAGGGTGTTTA-AGC-ACATA--CCTCAC
AA---TAAAGTTAAAAGCTAACTACGCTGTAATACGTCCTAGTTG-ACATTAAAATACGC
AACTTACGTG-ACTTTAC--TAT---TGCTGAAGACACTAAAGCTAAGGTACAAACTGGG
ATTAGAGACCCCACTATGCTTAG-CCGTA-AACTTAGGTAATTAA--AT-AACAA-AATT
ACTCGCCAGAGAACTACTAGCCACTGCTTAAAACTCAAAGGACTTGGCGGTGCCCTAGAC
CCTCCTAGAGGAGCCTGTTCTATAATCGAT-AAACCCCGATACACCTCACCTCTTCTAGC
TAAA--CAGTCTATATACCGCCATCGTCAGCTCACCCCAAT-AGGGTTCCAAAGTGAGCA
AGATCATC--AAACCATAAAAACGTTAGGTCAAGGTGTA-CATATGAA-GAGGGAAGCAA
TGGGCTACA-TTTTCTAT----ACTAGAACA-------TA------ACGAACTGTC-TAC
TGAAAC----AAAGACATGAAGGAGGATTTAGTAGTAAAT-TAAGAATAGAGAGCTTAAT
TGAAATAGGCAATAGGGTGCGTACACACCGCCCGTCACCCTCCTCAATAA---AGTA--A
CTTTC---AAT---ACCT-AATTAGAA----TA--CGCA-AAA----A--AGAGGAGAAA
A
>Dasyurus_maculatus_NME281_12S_NSW Alignment of 2 sequences: NME281_12C.ab1, NME281_12gg.ab1 (reversed)
GTA-TAA-AGGAGCTGGTATCAGGCACACTTAAT--TA-AGCAGCCCATGACACCTTGTT
CTACCACACCCCCACGGGTAACAGCAGTGACTAACATTGAGCCATAAACGAAAGTTTGAC
TAAATCATAATAAA-----CAAGGGTTGGTAAATCTCGTGCCAGCCACCGCGGTCATACG
ATTAACCCAAATTAACAGA-AAAACGGCGTAAAGGGTGTTTA-AGC-ACATA--CCTCAC
AA---TAAAGTTAAAAGCTAACTACGCTGTAATACGCCCTAGTTG-ACATTAAAATACGC
AACTTACGTG-ACTTTAC--TAT---TGCTGAAGACACTAAAGCTAAGGTACAAACTGGG
ATTAGAGACCCCACTATGCTTAG-CCGTA-AACTTAGGTAATTAA--AT-AACAA-AATT
ACTCGCCAGAGAACTACTAGCCACTGCTTAAAACTCAAAGGACTTGGCGGTGCCCTAGAC
CCTCCTAGAGGAGCCTGTTCTATAATCGAT-AAACCCCGATACACCTCACCTCTTCTAGC
TAAA--CAGTCTATATACCGCCATCGTCAGCTCACCCCAAT-AGGGTTCCAAAGTGAGCA
AGATCATC--AAACCATAAAAACGTTAGGTCAAGGTGTA-CATATGAA-GAGGGAAGCAA
TGGGCTACA-TTTTCTAT----ATTAGAACA-------TA------ACGAATTGTC-TAC
TGAAAC----AAAGACATGAAGGAGGATTTAGTAGTAAAT-TAAGAATAGAGAGCTTAAT
TGAAATAGGCAATAGGGTGCGTACACACCGCCCGTCACCCTCCTCAATAA---AGTA--A
CTTTN---AAT---ACCT-AATTAGAA----TA--CGCA-AAA----A--AGAGGAGAAA
A
>Dasyurus_maculatus_UC0589_12S_TAS Alignment of 2 sequences: UC0589_12C.ab1, UC0589_12gg.ab1 (reversed)
GTA-TAA-AGGAGCTGGTATCAGGCACACTTAAT--TA-AGCAGCCCATGACACCTTGTT
CTACCACACCCCCACGGGTAACAGCAGTGACTAACATTGAGCTATAAACGAAAGTTTGAC
TAAATCATAATAAA-----CAAGGGTTGGTAAATCTCGTGCCAGCCACCGCGGTCATACG
ATTAACCCAAATTAACAGA-AAAACGGCGTAAAGGGTGTTTA-AGC-ACATA--CCTCAC
AA---TAAAGTTAAAAGCTAACTACGCTGTAATACGCCCTAGTTG-ACATTAAAATACGC
AACTTACGTG-ACTTTAC--TAT---TGCTGAAGACACTAAAGCTAAGGTACAAACTGGG
ATTAGAGACCCCACTATGCTTAG-CCGTA-AACTTAGGTAATTAA--AT-AACAA-AATT
ACTCGCCAGAGAACTACTAGCCACTGCTTAAAACTCAAAGGACTTGGCGGTGCCCTAGAC
CCTCCTAGAGGAGCCTGTTCTATAATCGAT-AAACCCCGATACACCTCACCTCTTCTAGC
TAAA--CAGTCTATATACCGCCATCGTCAGCTCACCCCAAT-AGGGTTCCAAAGTGAGCA
AGATCATC--AAACCATAAAAACGTTAGGTCAAGGTGTA-CATATGAA-GAGGGAAGCAA
TGGGCTACA-TTTTCTAT----ACTAGAACA-------TA------ACGAATTGTC-TAC
TGAAAC----AAAGACATGAAGGAGGATTTAGTAGTAAAT-TAAGAATAGAGAGCTTAAT
TGAAATAGGCAATAGGGTGCGTACACACCGCCCGTCACCCTCCTCAATAA---AGTA--A
CTTTC---AAT---ACCT-AATTAGAA----TA--CGCA-AAA----A--AGAGGAGAAA
A
>Dasyurus_maculatus_UC0626_12S_TAS Alignment of 2 sequences: UC0626_12C.ab1, UC0626_12gg.ab1 (reversed)
GTA-TAA-AGGAGCTGGTATCAGGCACACTTAAT--TA-AGCAGCCCATGACACCTTGTT
CTACCACACCCCCACGGGTAACAGCAGTGACTAACATTGAGCTATAAACGAAAGTTTGAC
TAAATCATAATAAA-----CAAGGGTTGGTAAATCTCGTGCCAGCCACCGCGGTCATACG
ATTAACCCAAATTAACAGA-AAAACGGCGTAAAGGGTGTTTA-AGC-ACATA--CCTCAC
AA---TAAAGTTAAAAGCTAACTACGCTGTAATACGCCCTAGTTG-ACATTAAAATACGC
AACTTACGTG-ACTTTAC--TAT---TGCTGAAGACACTAAAGCTAAGGTACAAACTGGG
ATTAGAGACCCCACTATGCTTAG-CCGTA-AACTTAGGTAATTAA--AT-AACAA-AATT
ACTCGCCAGAGAACTACTAGCCACTGCTTAAAACTCAAAGGACTTGGCGGTGCCCTAGAC
CCTCCTAGAGGAGCCTGTTCTATAATCGAT-AAACCCCGATACACCTCACCTCTTCTAGC
TAAA--CAGTCTATATACCGCCATCGTCAGCTCACCCCAAT-AGGGTTCCAAAGTGAGCA
AGATCATC--AAACCATAAAAACGTTAGGTCAAGGTGTA-CATATGAA-GAGGGAAGCAA
TGGGCTACA-TTTTCTAT----ACTAGAACA-------TA------ACGAATTGTC-TAC
TGAAAC----AAAGACATGAAGGAGGATTTAGTAGTAAAT-TAAGAATAGAGAGCTTAAT
TGAAATAGGCAATAGGGTGCGTACACACCGCCCGTCACCCTCCTCAATAA---AGTA--A
CTTTC---AAT---ACCT-AATTAGAA----TA--CGCA-AAA----A--AGAGGAGAAA
A
>Dasyurus_maculatus_UC1480_12S_TAS Alignment of 2 sequences: UC1480_12C.ab1, UC1480_12gg.ab1 (reversed)
GTA-TAA-AGGAGCTGGTATCAGGCACACTTAAT--TA-AGCAGCCCATGACACCTTGTT
CTACCACACCCCCACGGGTAACAGCAGTGACTAACATTGAGCTATAAACGAAAGTTTGAC
TAAATCATAATAAA-----CAAGGGTTGGTAAATCTCGTGCCAGCCACCGCGGTCATACG
ATTAACCCAAATTAACAGA-AAAACGGCGTAAAGGGTGTTTA-AGC-ACATA--CCTCAC
AA---TAAAGTTAAAAGCTAACTACGCTGTAATACGCCCTAGTTG-ACATTAAAATACGC
AACTTACGTG-ACTTTAC--TAT---TGCTGAAGACACTAAAGCTAAGGTACAAACTGGG
ATTAGAGACCCCACTATGCTTAG-CCGTA-AACTTAGGTAATTAA--AT-AACAA-AATT
ACTCGCCAGAGAACTACTAGCCACTGCTTAAAACTCAAAGGACTTGGCGGTGCCCTAGAC
CCTCCTAGAGGAGCCTGTTCTATAATCGAT-AAACCCCGATACACCTCACCTCTTCTAGC
TAAA--CAGTCTATATACCGCCATCGTCAGCTCACCCCAAT-AGGGTTCCAAAGTGAGCA
AGATCATC--AAACCATAAAAACGTTAGGTCAAGGTGTA-CATATGAA-GAGGGAAGCAA
TGGGCTACA-TTTTCTAT----ACTAGAACA-------TA------ACGAATTGTC-TAC
TGAAAC----AAAGACATGAAGGAGGATTTAGTAGTAAAT-TAAGAATAGAGAGCTTAAT
TGAAATAGGCAATAGGGTGCGTACACACCGCCCGTCACCCTCCTCAATAA---AGTA--A
CTTTC---AAT---ACCT-AATTAGAA----TA--CGCA-AAA----A--AGAGGAGAAA
A
>Dasyurus_spartacus_AF009892 Dasyurus spartacus 12S ribosomal RNA gene, mitochondrial gene for mitochondrial rRNA, complete sequence
GTA-TAA-AGGAGCTGGTATCAGGCACACTTAAT--TA-AGCAGCCCATGACACCTTGTT
TAACCACACCCCCACGGGTAACAGCAGTGACTAACATTGAGCTATAAACGAAAGTTTGAC
TAAATCATAATAAA-----TTAGGGTTGGTAAATCTCGTGCCAGCCACCGCGGTCATACG
ATTAACCCAAATTAACAGA-AAAACGGCGTAAAGGGTGTTTA-AG---CATAAACCTCAT
AAA--TAAAGTTAAAACTCAACTATGCTGTAATACGCCCTAGTTG-ACATTAAAATATAC
AACTTACGTG-ACTTTAC--TAC---TGCTGAAGACACTAAAGCTAAGGTACAAACTGGG
ATTAGAGACCCCACTATGCTTAG-CCATA-AACCTAGGTAATTAA--AT-AACAA-AATT
ACTCGCCAGAGAACTACTAGCCACTGCTTAAAACTCAAAGGACTTGGCGGTGCCCTAGAC
CCTCCTAGAGGAGCCTGTTCTATAATCGAT-AAACCCCGATACACCTCACCCCTTCTAGC
TTAA--CAGTCTATATACCGCCATCGTCAGCTCACCCCAAT-AGGGCCCCAAAGTGAGCA
AAATCATCT-AAACCATAAAAACGTTAGGTCAAGGTGTAGCATATGAA-GGGGGAAGCAA
TGGGCTACA-TTTTCTAT----ATTAGAACA-------TA------ACGGATTGCC-TAC
TGAAAT----AGAGGCATGAAGGAGGATTTAGTAGTAAAT-TAAGAGTAGAGAGCTTAAT
TGAAATAGGCAATAGGGTGCGTACACACCGCCCGTCACCCTCCTCGATAA---AGTA--A
CCTTC---AAT---ACCT-AATCAGAA----TA--CACT-AAA----A--AGAGGAGAAA
A
>Dasyurus_viverrinus_A3363_12S_TAS_ Alignment of 2 sequences: A3363_12C.ab1, A3363_12gg.ab1 (reversed)
NTA-TAA-AGGAGCTGGTATCAGGCACACTTAAT--TA-AGCAGCCCATGACACCTTGTT
CAACCACACCCCCACGGGTAACAGCAGTGACTAACATTGAGCTATAAACGAAAGTTTGAC
TAAATCATAATAAA-----TTAGGGTTGGTAAATCTCGTGCCAGCCACCGCGGTCATACG
ATTAACCCAAATTAACAGA-AAAACGGCGTAAAGGGTGTTTA-AGC-ATA--AACTTCAC
--AAATAAGGTTAAAACTCAACTACGCTGTAATACGCCCCAGTTG-ACATTAAAATACGC
AACTTACGTG-ACTTTACTAT-T----GCTGAAGACACTAAAGCTAAGGTACAAACTGGG
ATTAGAGACCCCACTATGCTTAG-CCGTA-AACCTAGGTAATTAA--AT-AACAA-AATT
ACTCGCCAGAGAACTACTAGCCACTGCTTAAAACTCAAAGGACTTGGCGGTGCCCTAGAC
CCTCCTAGAGGAGCCTGTTCTATAATCGATA-AACCCCGATACACCTCACCCCTTCTAGC
T-CAA-CAGTCTATATACCGCCATCGTCAGCTCACCCCAAT-AGGGCCTCAAAGTGAGCA
AAACCATC--AAACCATAAAAACGTTAGGTCAAGGTGTAGCATATGAA-GGGGGAAGCAA
TGGGCTACA-TTTTCTAT----ATTAGAACA-------TA------ACGGATTGTC-TAC
TGAAAT----GAAGACATGAAGGAGGATTTAGTAGTAAA-TTAAGAATAGAGAGCTTAAT
TGAAATAGGCANNNNNNNNNNNNNNNNNNNNNNNNNNNNNNNNNNNNNNNNNNNNNNNNN
NNNNNNNNNNNNNNNNNNNNNNNNNNNNNNNNNNNNNNN-NNNNNNNN--NNNNNNNNNN
N
>Dasyurus_viverrinus_A3372_12S_TAS Alignment of 2 sequences: A3372_12C.ab1, A3372_12gg.ab1 (reversed)
GTA-TAA-AGGAGCTGGTATCAGGCACACTTAAT--TA-AGCAGCCCATGACACCTTGTT
CAACCACACCCCCACGGGTAACAGCAGTGACTAACATTGAGCTATAAACGAAAGTTTGAC
TAAATCATAATAAA-----TTAGGGTTGGTAAATCTCGTGCCAGCCACCGCGGTCATACG
ATTAACCCAAATTAACAGA-AAAACGGCGTAAAGGGTGTTTA-AG---CATAAGCTTCAC
AAA--TAAGGTTAAAACTCAACTACGCTGTAATACGCCCCAGTTG-ACATTAAAATACGC
AACTTACGTG-ACTTTAC--TAT---TGCTGAAGACACTAAAGCTAAGGTACAAACTGGG
ATTAGAGACCCCACTATGCTTAG-CCGTA-AACCTAGGTAATTAA--AT-AACAA-AATT
ACTCGCCAGAGAACTACTAGCCACTGCTTAAAACTCAAAGGACTTGGCGGTGCCCTAGAC
CCTCCTAGAGGAGCCTGTTCTATAATCGAT-AAACCCCGATACACCTCACCCCTTCTAGC
TCAA--CAGTCTATATACCGCCATCGTCAGCTCACCCCAAT-AGGGCCTCAAAGTGAGCA
AAACCATC--AAACCATAAAAACGTTAGGTCAAGGTGTAGCATATGAA-GGGGGAAGCAA
TGGGCTACA-TTTTCTAT----ATTAGAACA-------TA------ACGGATTGTC-TAC
TGAAAT----GAAGACATGAAGGAGGATTTAGTAGTAAAT-TAAGAATAGAGAGCTTAAT
TGAAATAGGCAATAGGGTGCGTACACACCGCCCGTCACCCTCCTCGATAA---AGTA--A
CCCTT---AAT---ACCT-AATTAGAA----TA--CGCT-AAA----A--AGAGGAGAAA
A
>Dasyurus_viverrinus_A3394_12S_TAS Alignment of 2 sequences: A3394_12C.ab1, A3394_12gg.ab1 (reversed)
GTA-TAA-AGGAGCTGGTATCAGGCACACTTAAT--TA-AGCAGCCCATGACACCTTGTT
CAACCACACCCCCACGGGTAACAGCAGTGACTAACATTGAGCTATAAACGAAAGTTTGAC
TAAATCATAATAAA-----TTAGGGTTGGTAAATCTCGTGCCAGCCACCGCGGTCATACG
ATTAACCCAAATTAACAGA-AAAACGGCGTAAAGGGTGTTTA-AG---CATAAGCTTCAC
AAA--TAAGGTTAAAACTCAACTACGCTGTAATACGCCCCAGTTG-ACATTAAAATACGC
AACTTACGTG-ACTTTAC--TAT---TGCTGAAGACACTAAAGCTAAGGTACAAACTGGG
ATTAGAGACCCCACTATGCTTAG-CCGTA-AACCTAGGTAATTAA--AT-AACAA-AATT
ACTCGCCAGAGAACTACTAGCCACTGCTTAAAACTCAAAGGACTTGGCGGTGCCCTAGAC
CCTCCTAGAGGAGCCTGTTCTATAATCGAT-AAACCCCGATACACCTCACCCCTTCTAGC
TCAA--CAGTCTATATACCGCCATCGTCAGCTCACCCCAAT-AGGGCCTCAAAGTGAGCA
AAACCATC--AAACCATAAAAACGTTAGGTCAAGGTGTAGCATATGAA-GGGGGAAGCAA
TGGGCTACA-TTTTCTAT----ATTAGAACA-------TA------ACGGATTGTC-TAC
TGAAAT----GAAGACATGAAGGAGGATTTAGTAGTAAAT-TAAGAATAGAGAGCTTAAT
TGAAATAGGCAATAGGGTGCGTACACACCGCCCGTCACCCTCCTCGATAA---AGTA--A
CCCTT---AAT---ACCT-AATTAGAA----TA--CGCT-AAA----A--AGAGGAGAAA
A
>Dasyurus_viverrinus_A3396_12S_TAS Alignment of 2 sequences: A3396_12C.ab1, A3396_12gg.ab1 (reversed)
GTA-TAA-AGGAGCTGGTATCAGGCACACTTAAT--TA-AGCAGCCCATGACACCTTGTT
CAACCACACCCCCACGGGTAACAGCAGTGACTAACATTGAGCTATAAACGAAAGTTTGAC
TAAATCATAATAAA-----TTAGGGTTGGTAAATCTCGTGCCAGCCACCGCGGTCATACG
ATTAACCCAAATTAACAGA-AAAACGGCGTAAAGGGTGTTTA-AG---CATAAGCTTCAC
AAA--TAAGGTTAAAACTCAACTACGCTGTAATACGCCCCAGTTG-ACATTAAAATACGC
AACTTACGTG-ACTTTAC--TAT---TGCTGAAGACACTAAAGCTAAGGTACAAACTGGG
ATTAGAGACCCCACTATGCTTAG-CCGTA-AACCTAGGTAATTAA--AT-AACAA-AATT
ACTCGCCAGAGAACTACTAGCCACTGCTTAAAACTCAAAGGACTTGGCGGTGCCCTAGAC
CCTCCTAGAGGAGCCTGTTCTATAATCGAT-AAACCCCGATACACCTCACCCCTTCTAGC
TCAA--CAGTCTATATACCGCCATCGTCAGCTCACCCCAAT-AGGGCCTCAAAGTGAGCA
AAACCATC--AAACCATAAAAACGTTAGGTCAAGGTGTAGCATATGAA-GGGGGAAGCAA
TGGGCTACA-TTTTCTAT----ATTAGAACA-------TA------ACGGATTGTC-TAC
TGAAAT----AAAGACATGAAGGAGGATTTAGTAGTAAAT-TAAGAATAGAGAGCTTAAT
TGAAATAGGCAATAGGGTGCGTACACACCGCCCGTCACCCTCCTCGATAA---AGTA--A
CCCTT---AAT---ACCT-AATTAGAA----TA--CGCT-AAA----A--AGAGGAGAAA
A
>Dasyurus_viverrinus_A4698_12S_TAS Alignment of 2 sequences: A4698_12C.ab1, A4698_12gg.ab1 (reversed)
GTA-TAA-AGGAGCTGGTATCAGGCACACTTAAT--TA-AGCAGCCCATGACACCTTGTT
CAACCACACCCCCACGGGTAACAGCAGTGACTAACATTGAGCTATAAACGAAAGTTTGAC
TAAATCATAATAAA-----TTAGGGTTGGTAAATCTCGTGCCAGCCACCGCGGTCATACG
ATTAACCCAAATTAACAGA-AAAACGGCGTAAAGGGTGTTTA-AG---CATAAGCTTCAC
AAA--TAAGGTTAAAACTCAACTACGCTGTAATACGCCCCAGTTG-ACATTAAAATACGC
AACTTACGTG-ACTTTAC--TAT---TGCTGAAGACACTAAAGCTAAGGTACAAACTGGG
ATTAGAGACCCCACTATGCTTAG-CCGTA-AACCTAGGTAATTAA--AT-AACAA-AATT
ACTCGCCAGAGAACTACTAGCCACTGCTTAAAACTCAAAGGACTTGGCGGTGCCCTAGAC
CCTCCTAGAGGAGCCTGTTCTATAATCGAT-AAACCCCGATACACCTCACCCCTTCTAGC
TCAA--CAGTCTATATACCGCCATCGTCAGCTCACCCCAAT-AGGGCCTCAAAGTGAGCA
AAACCATC--AAACCATAAAAACGTTAGGTCAAGGTGTAGCATATGAA-GGGGGAAGCAA
TGGGCTACA-TTTTCTAT----ATTAGAACA-------TA------ACGGATTGTC-TAC
TGAAAT----AAAGACATGAAGGAGGATTTAGTAGTAAAT-TAAGAATAGAGAGCTTAAT
TGAAATAGGCAATAGGGTGCGTACACACCGCCCGTCACCCTCCTCGATAA---AGTA--A
CCCTT---AAT---ACCT-AATTAGAA----TA--CGCT-AAA----A--AGAGGAGAAA
A
>Dasyurus_viverrinus_AA15126_12S_TAS_ Alignment of 2 sequences: EM2-AA15126_12C.ab1, EM7-AA15126_12gg.ab1 (reversed)
GTA-TAA-AGGAGCTGGTATCAGGCACACTTAAT--TA-AGCAGCCCATGACACCTTGTT
CAACCACACCCCCACGGGTAACAGCAGTGACTAACATTGAGCTATAAACGAAAGTTTGAC
TAAATCATAATAAA-----TTAGGGTTGGTAAATCTCGTGCCAGCCACCGCGGTCATACG
ATTAACCCAAATTAACAGA-AAAACGGCGTAAAGGGTGTTTA-AGC-ATA--AGCTTCAC
--AAATAAGGTTAAAACTCAACTACGCTGTAATACGCCCCAGTTG-ACATTAAAATACGC
AACTTACGTG-ACTTTACTAT-T----GCTGAAGACACTAAAGCTAAGGTACAAACTGGG
ATTAGAGACCCCACTATGCTTAG-CCGTA-AACCTAGGTAATTAA--AT-AACAA-AATT
ACTCGCCAGAGAACTACTAGCCACTGCTTAAAACTCAAAGGACTTGGCGGTGCCCTAGAC
CCTCCTAGAGGAGCCTGTTCTATAATCGATA-AACCCCGATACACCTCACCCCTTCTAGC
T-CAA-CAGTCTATATACCGCCATCGTCAGCTCACCCCAAT-AGGGCCTCAAAGTGAGCA
AAACCATC--AAACCATAAAAACGTTAGGTCAAGGTGTAGCATATGAA-GGGGGAAGCAA
TGGGCTACA-TTTTCTAT----ATTAGAACA-------TA------ACGGATTGTC-TAC
TGAAAT----AAAGACATGAAGGAGGATTTAGTAGTAAA-TTAAGAATAGAGAGCTTAAT
TGAAATAGGCAATAGGGTGCGTACACACCGCCCGTCACCCTCCTCGATAA---AGTAA--
CCNNNNNNNNNNNNNNNNNNNNNNNNNNNNNNNNNNNNN-NNNNNNNN--NNNNNNNNNN
N
>Dasyurus_viverrinus_AA15129_12S_TAS Alignment of 2 sequences: AA15129_12C.ab1, AA15129_12gg.ab1 (reversed)
GTA-TAA-AGGAGCTGGTATCAGGCACACTTAAT--TA-AGCAGCCCATGACACCTTGTT
CAACCACACCCCCACGGGTAACAGCAGTGACTAACATTGAGCTATAAACGAAAGTTTGAC
TAAATCATAATAAA-----TTAGGGTTGGTAAATCTCGTGCCAGCCACCGCGGTCATACG
ATTAACCCAAATTAACAGA-AAAACGGCGTAAAGGGTGTTTA-AG---CATAAGCTTCAC
AAA--TAAGGTTAAAACTCAACTACGCTGTAATACGCCCCAGTTG-ACATTAAAATACGC
AACTTACGTG-ACTTTAC--TAT---TGCTGAAGACACTAAAGCTAAGGTACAAACTGGG
ATTAGAGACCCCACTATGCTTAG-CCGTA-AACCTAGGTAATTAA--AT-AACAA-AATT
ACTCGCCAGAGAACTACTAGCCACTGCTTAAAACTCAAAGGACTTGGCGGTGCCCTAGAC
CCTCCTAGAGGAGCCTGTTCTATAATCGAT-AAACCCCGATACACCTCACCCCTTCTAGC
TCAA--CAGTCTATATACCGCCATCGTCAGCTCACCCCAAT-AGGGCCTCAAAGTGAGCA
AAACCATC--AAACCATAAAAACGTTAGGTCAAGGTGTAGCATATGAA-GGGGGAAGCAA
TGGGCTACA-TTTTCTAT----ATTAGAACA-------TA------ACGGATTGTC-TAC
TGAAAT----AAAGACATGAAGGAGGATTTAGTAGTAAAT-TAAGAATAGAGAGCTTAAT
TGAAATAGGCAATAGGGTGCGTACACACCGCCCGTCACCCTCCTCGATAA---AGTA--A
CCCTT---AAT---ACCT-AATTAGAA----TA--CGCT-AAA----A--AGAGGAGAAA
A
>Dasyurus_viverrinus_AA15130_12S_TAS Alignment of 2 sequences: AA15130_12C.ab1, AA15130_12gg.ab1 (reversed)
GTA-TAA-AGGAGCTGGTATCAGGCACACTTAAT--TA-AGCAGCCCATGACACCTTGTT
CAACCACACCCCCACGGGTAACAGCAGTGACTAACATTGAGCTATAAACGAAAGTTTGAC
TAAATCATAATAAA-----TTAGGGTTGGTAAATCTCGTGCCAGCCACCGCGGTCATACG
ATTAACCCAAATTAACAGA-AAAACGGCGTAAAGGGTGTTTA-AG---CATAAGCTTCAC
AAA--TAAGGTTAAAACTCAACTACGCTGTAATACGCCCCAGTTG-ACATTAAAATACGC
AACTTACGTG-ACTTTAC--TAT---TGCTGAAGACACTAAAGCTAAGGTACAAACTGGG
ATTAGAGACCCCACTATGCTTAG-CCGTA-AACCTAGGTAATTAA--AT-AACAA-AATT
ACTCGCCAGAGAACTACTAGCCACTGCTTAAAACTCAAAGGACTTGGCGGTGCCCTAGAC
CCTCCTAGAGGAGCCTGTTCTATAATCGAT-AAACCCCGATACACCTCACCCCTTCTAGC
TCAA--CAGTCTATATACCGCCATCGTCAGCTCACCCCAAT-AGGGCCTCAAAGTGAGCA
AAACCATC--AAACCATAAAAACGTTAGGTCAAGGTGTAGCATATGAA-GGGGGAAGCAA
TGGGCTACA-TTTTCTAT----ATTAGAACA-------TA------ACGGATTGTC-TAC
TGAAAT----AAAGACATGAAGGAGGATTTAGTAGTAAAT-TAAGAATAGAGAGCTTAAT
TGAAATAGGCAATAGGGTGCGTACACACCGCCCGTCACCCTCCTCGATAA---AGTA--A
CCCTT---AAT---ACCT-AATTAGAA----TA--CGCT-AAA----A--AGAGGAGAAA
A
>Dasyurus_viverrinus_AA15131_12S_TAS_ Alignment of 2 sequences: AA15131_12C.ab1, AA15131_12gg.ab1 (reversed)
GTA-TAA-AGGAGCTGGTATCAGGCACACTTAAT--TA-AGCAGCCCATGACACCTTGTT
CAACCACACCCCCACGGGTAACAGCAGTGACTAACATTGAGCTATAAACGAAAGTTTGAC
TAAATCATAATAAA-----TTAGGGTTGGTAAATCTCGTGCCAGCCACCGCGGTCATACG
ATTAACCCAAATTAACAGA-AAAACGGCGTAAAGGGTGTTTA-AGC-ATA--AGCTTCAC
--AAATAAGGTTAAAACTCAACTACGCTGTAATACGCCCCAGTTG-ACATTAAAATACGC
AACTTACGTG-ACTTTACTAT-T----GCTGAAGACACTAAAGCTAAGGTACAAACTGGG
ATTAGAGACCCCACTATGCTTAG-CCGTA-AACCTAGGTAATTAA--AT-AACAA-AATT
ACTCGCCAGAGAACTACTAGCCACTGCTTAAAACTCAAAGGACTTGGCGGTGCCCTAGAC
CCTCCTAGAGGAGCCTGTTCTATAATCGATA-AACCCCGATACACCTCACCCCTTCTAGC
T-CAA-CAGTCTATATACCGCCATCGTCAGCTCACCCCAAT-AGGGCCTCAAAGTGAGCA
AAACCATC--AAACCATAAAAACGTTAGGTCAAGGTGTAGCATATGAA-GGGGGAAGCAA
TGGGCTACA-TTTTCTAT----ATTAGAACA-------TA------ACGGATTGTC-TAC
TGAAAT----AAAGACATGAAGGAGGATTTAGTAGTAAA-TTAAGAATAGAGAGCTTAAT
TGAAATAGGCAATAGGGTGCGTACACACCGCCCGTCACCCTCCTCGATAA---AGTAA--
CCNNNNNNNNNNNNNNNNNNNNNNNNNNNNNNNNNNNNN-NNNNNNNN--NNNNNNNNNN
N
>Dasyurus_viverrinus_DVU87401 Dasyurus viverrinus 12S ribosomal RNA gene, complete sequence; mitochondrial
GTA-TAA-AGGAGCTGGTATCAGGCACACTTAAT--TA-AGCAGCCCATGACACCTTGTT
CAACCACACCCCCACGGGTAACAGCAGTGACTAACATTGAGCTATAAACGAAAGTTTGAC
TAAATCATAATAAA-----TTAGGGTTGGTAAATCTCGTGCCAGCCACCGCGGTCATACG
ATTAACCCAAATTAACAGA-AAAACGGCGTAAAGGGTGTTTA-AG---CATAAGCTTCAC
AAA--TAAGGTTAAAACTCAACTACGCTGTAATACGCCCCAGTTG-ACATTAAAATACGC
AACTTACGTG-ACTTTAC--TAT---TGCTGAAGACACTAAAGCTAAGGTACAAACTGGG
ATTAGAGACCCCACTATGCTTAG-CCGTA-AACCTAGGTAATTAA--AT-AACAA-AATT
ACTCGCCAGAGAACTACTAGCCACTGCTTAAAACTCAAAGGACTTGGCGGTGCCCTAGAC
CCTCCTAGAGGAGCCTGTTCTATAATCGAT-AAACCCCGATACACCTCACCCCTTCTAGC
TCAA--CAGTCTATATACCGCCATCGTCAGCTCACCCCAAT-AGGGCCTCAAAGTGAGCA
AAACCATC--AAACCATAAAAACGTTAGGTCAAGGTGTAGCATATGAA-GGGGGAAGCAA
TGGGCTACA-TTTTCTAT----ATTAGAACA-------TA------ACGGATTGTC-TAC
TGAAAT----AAAGACATGAAGGAGGATTTAGTAGTAAAT-TAAGAATAGAGAGCTTAAT
TGAAATAGGCAATAGGGTGCGTACACACCGCCCGTCACCCTCCTCAATAA---AGTA--A
CCTTT---AAT---ACCT-AATTAGAA----TA--CGCT-AAA----A--AGAGGAGAAA
A
>Dasyurus_viverrinus_UC1205_12S_TAS Alignment of 2 sequences: UC1205_12C.ab1, UC1205_12gg.ab1 (reversed)
GTA-TAA-AGGAGCTGGTATCAGGCACACTTAAT--TA-AGCAGCCCATGACACCTTGTT
CAACCACACCCCCACGGGTAACAGCAGTGACTAACATTGAGCTATAAACGAAAGTTTGAC
TAAATCATAATAAA-----TTAGGGTTGGTAAATCTCGTGCCAGCCACCGCGGTCATACG
ATTAACCCAAATTAACAGA-AAAACGGCGTAAAGGGTGTTTA-AG---CATAAGCTTCAC
AAA--TAAGGTTAAAACTCAACTACGCTGTAATACGCCCCAGTTG-ACATTAAAATACGC
AACTTACGTG-ACTTTAC--TAT---TGCTGAAGACACTAAAGCTAAGGTACAAACTGGG
ATTAGAGACCCCACTATGCTTAG-CCGTA-AACCTAGGTAATTAA--AT-AACAA-AATT
ACTCGCCAGAGAACTACTAGCCACTGCTTAAAACTCAAAGGACTTGGCGGTGCCCTAGAC
CCTCCTAGAGGAGCCTGTTCTATAATCGAT-AAACCCCGATACACCTCACCCCTTCTAGC
TCAA--CAGTCTATATACCGCCATCGTCAGCTCACCCCAAT-AGGGCCTCAAAGTGAGCA
AAACCATC--AAACCATAAAAACGTTAGGTCAAGGTGTAGCATATGAA-GGGGGAAGCAA
TGGGCTACA-TTTTCTAT----ATTAGAACA-------TA------ACGGATTGTC-TAC
TGAAAT----AAAGACATGAAGGAGGATTTAGTAGTAAAT-TAAGAATAGAGAGCTTAAT
TGAAATAGGCAATAGGGTGCGTACACACCGCCCGTCACCCTCCTCGATAA---AGTA--A
CCCTT---AAT---ACCT-AATTAGAA----TA--CGCT-AAA----A--AGAGGAGAAA
A
>Dasyurus_viverrinus_UC1213_12S_TAS Alignment of 2 sequences: EM3-UC1213_12C.ab1, EM8-UC1213_12gg.ab1 (reversed)
GTA-TAA-AGGAGCTGGTATCAGGCACACTTAAT--TA-AGCAGCCCATGACACCTTGTT
CAACCACACCCCCACGGGTAACAGCAGTGACTAACATTGAGCTATAAACGAAAGTTTGAC
TAAATCATAATAAA-----TTAGGGTTGGTAAATCTCGTGCCAGCCACCGCGGTCATACG
ATTAACCCAAATTAACAGA-AAAACGGCGTAAAGGGTGTTTA-AG---CATAAGCTTCAC
AAA--TAAGGTTAAAACTCAACTACGCTGTAATACGCCCCAGTTG-ACATTAAAATACGC
AACTTACGTG-ACTTTAC--TAT---TGCTGAAGACACTAAAGCTAAGGTACAAACTGGG
ATTAGAGACCCCACTATGCTTAG-CCGTA-AACCTAGGTAATTAA--AT-AACAA-AATT
ACTCGCCAGAGAACTACTAGCCACTGCTTAAAACTCAAAGGACTTGGCGGTGCCCTAGAC
CCTCCTAGAGGAGCCTGTTCTATAATCGAT-AAACCCCGATACACCTCACCCCTTCTAGC
TCAA--CAGTCTATATACCGCCATCGTCAGCTCACCCCAAT-AGGGCCTCAAAGTGAGCA
AAACCATC--AAACCATAAAAACGTTAGGTCAAGGTGTAGCATATGAA-GGGGGAAGCAA
TGGGCTACA-TTTTCTAT----ATTAGAACA-------TA------ACGGATTGTC-TAC
TGAAAT----AAAGACATGAAGGAGGATTTAGTAGTAAAT-TAAGAATAGAGAGCTTAAT
TGAAATAGGCAATAGGGTGCGTACACACCGCCCGTCACCCTCCTCGATAA---AGTA--A
CCCTT---AAT---ACCT-AATTAGAA----TA--CGCT-AAA----A--AGAGGAGAAA
A
>Dasyurus_viverrinus_UC1214_12S_TAS Alignment of 2 sequences: UC1214_12C.ab1, UC1214_12gg.ab1 (reversed)
GTA-TAA-AGGAGCTGGTATCAGGCACACTTAAT--TA-AGCAGCCCATGACACCTTGTT
CAACCACACCCCCACGGGTAACAGCAGTGACTAACATTGAGCTATAAACGAAAGTTTGAC
TAAATCATAATAAA-----TTAGGGTTGGTAAATCTCGTGCCAGCCACCGCGGTCATACG
ATTAACCCAAATTAACAGA-AAAACGGCGTAAAGGGTGTTTA-AG---CATAAGCTTCAC
AAA--TAAGGTTAAAACTCAACTACGCTGTAATACGCCCCAGTTG-ACATTAAAATACGC
AACTTACGTG-ACTTTAC--TAT---TGCTGAAGACACTAAAGCTAAGGTACAAACTGGG
ATTAGAGACCCCACTATGCTTAG-CCGTA-AACCTAGGTAATTAA--AT-AACAA-AATT
ACTCGCCAGAGAACTACTAGCCACTGCTTAAAACTCAAAGGACTTGGCGGTGCCCTAGAC
CCTCCTAGAGGAGCCTGTTCTATAATCGAT-AAACCCCGATACACCTCACCCCTTCTAGC
TCAA--CAGTCTATATACCGCCATCGTCAGCTCACCCCAAT-AGGGCCTCAAAGTGAGCA
AAACCATC--AAACCATAAAAACGTTAGGTCAAGGTGTAGCATATGAA-GGGGGAAGCAA
TGGGCTACA-TTTTCTAT----ATTAGAACA-------TA------ACGGATTGTC-TAC
TGAAAT----AAAGACATGAAGGAGGATTTAGTAGTAAAT-TAAGAATAGAGAGCTTAAT
TGAAATAGGCAATAGGGTGCGTACACACCGCCCGTCACCCTCCTCGATAA---AGTA--A
CCCTT---AAT---ACCT-AATTAGAA----TA--CGCT-AAA----A--AGAGGAGAAA
A
>Dasyurus_viverrinus_UC1215_12S_TAS Alignment of 2 sequences: UC1215_12C.ab1, UC1215_12gg.ab1 (reversed)
GTA-TAA-AGGAGCTGGTATCAGGCACACTTAAT--TA-AGCAGCCCATGACACCTTGTT
CAACCACACCCCCACGGGTAACAGCAGTGACTAACATTGAGCTATAAACGAAAGTTTGAC
TAAATCATAATAAA-----TTAGGGTTGGTAAATCTCGTGCCAGCCACCGCGGTCATACG
ATTAACCCAAATTAACAGA-AAAACGGCGTAAAGGGTGTTTA-AG---CATAAGCTTCAC
AAA--TAAGGTTAAAACTCAACTACGCTGTAATACGCCCCAGTTG-ACATTAAAATACGC
AACTTACGTG-ACTTTAC--TAT---TGCTGAAGACACTAAAGCTAAGGTACAAACTGGG
ATTAGAGACCCCACTATGCTTAG-CCGTA-AACCTAGGTAATTAA--AT-AACAA-AATT
ACTCGCCAGAGAACTACTAGCCACTGCTTAAAACTCAAAGGACTTGGCGGTGCCCTAGAC
CCTCCTAGAGGAGCCTGTTCTATAATCGAT-AAACCCCGATACACCTCACCCCTTCTAGC
TCAA--CAGTCTATATACCGCCATCGTCAGCTCACCCCAAT-AGGGCCTCAAAGTGAGCA
AAACCATC--AAACCATAAAAACGTTAGGTCAAGGTGTAGCATATGAA-GGGGGAAGCAA
TGGGCTACA-TTTTCTAT----ATTAGAACA-------TA------ACGGATTGTC-TAC
TGAAAT----AAAGACATGAAGGAGGATTTAGTAGTAAAT-TAAGAATAGAGAGCTTAAT
TGAAATAGGCAATAGGGTGCGTACACACCGCCCGTCACCCTCCTCGATAA---AGTA--A
CCCTT---AAT---ACCT-AATTAGAA----TA--CGCT-AAA----A--AGAGGAGAAA
A
>Dasyurus_viverrinus_UC1452_12S_TAS Alignment of 2 sequences: UC1452_12C.ab1, UC1452_12gg.ab1 (reversed)
GTA-TAA-AGGAGCTGGTATCAGGCACACTTAAT--TA-AGCAGCCCATGACACCTTGTT
CAACCACACCCCCACGGGTAACAGCAGTGACTAACATTGAGCTATAAACGAAAGTTTGAC
TAAATCATAATAAA-----TTAGGGTTGGTAAATCTCGTGCCAGCCACCGCGGTCATACG
ATTAACCCAAATTAACAGA-AAAACGGCGTAAAGGGTGTTTA-AG---CATAAGCTTCAC
AAA--TAAGGTTAAAACTCAACTACGCTGTAATACGCCCCAGTTG-ACATTAAAATACGC
AACTTACGTG-ACTTTAC--TAT---TGCTGAAGACACTAAAGCTAAGGTACAAACTGGG
ATTAGAGACCCCACTATGCTTAG-CCGTA-AACCTAGGTAATTAA--AT-AACAA-AATT
ACTCGCCAGAGAACTACTAGCCACTGCTTAAAACTCAAAGGACTTGGCGGTGCCCTAGAC
CCTCCTAGAGGAGCCTGTTCTATAATCGAT-AAACCCCGATACACCTCACCCCTTCTAGC
TCAA--CAGTCTATATACCGCCATCGTCAGCTCACCCCAAT-AGGGCCTCAAAGTGAGCA
AAACCATC--AAACCATAAAAACGTTAGGTCAAGGTGTAGCATATGAA-GGGGGAAGCAA
TGGGCTACA-TTTTCTAT----ATTAGAACA-------TA------ACGGATTGTC-TAC
TGAAAT----AAAGACATGAAGGAGGATTTAGTAGTAAAT-TAAGAATAGAGAGCTTAAT
TGAAATAGGCAATAGGGTGCGTACACACCGCCCGTCACCCTCCTCGATAA---AGTA--A
CCCTT---AAT---ACCT-AATTAGAA----TA--CGCT-AAA----A--AGAGGAGAAA
A
>Dasyurus_viverrinus_UC1692_12S_TAS Alignment of 2 sequences: UC1692_12C.ab1, UC1692_12gg.ab1 (reversed)
GTA-TAA-AGGAGCTGGTATCAGGCACACTTAAT--TA-AGCAGCCCATGACACCTTGTT
CAACCACACCCCCACGGGTAACAGCAGTGACTAACATTGAGCTATAAACGAAAGTTTGAC
TAAATCATAATAAA-----TTAGGGTTGGTAAATCTCGTGCCAGCCACCGCGGTCATACG
ATTAACCCAAATTAACAGA-AAAACGGCGTAAAGGGTGTTTA-AG---CATAAGCTTCAC
AAA--TAAGGTTAAAACTCAACTACGCTGTAATACGCCCCAGTTG-ACATTAAAATACGC
AACTTACGTG-ACTTTAC--TAT---TGCTGAAGACACTAAAGCTAAGGTACAAACTGGG
ATTAGAGACCCCACTATGCTTAG-CCGTA-AACCTAGGTAATTAA--AT-AACAA-AATT
ACTCGCCAGAGAACTACTAGCCACTGCTTAAAACTCAAAGGACTTGGCGGTGCCCTAGAC
CCTCCTAGAGGAGCCTGTTCTATAATCGAT-AAACCCCGATACACCTCACCCCTTCTAGC
TCAA--CAGTCTATATACCGCCATCGTCAGCTCACCCCAAT-AGGGCCTCAAAGTGAGCA
AAACCATC--AAACCATAAAAACGTTAGGTCAAGGTGTAGCATATGAA-GGGGGAAGCAA
TGGGCTACA-TTTTCTAT----ATTAGAACA-------TA------ACGGATTGTC-TAC
TGAAAT----AAAGACATGAAGGAGGATTTAGTAGTAAAT-TAAGAATAGAGAGCTTAAT
TGAAATAGGCAATAGGGTGCGTACACACCGCCCGTCACCCTCCTCGATAA---AGTA--A
CCCTT---AAT---ACCT-AATTAGAA----TA--CGCT-AAA----A--AGAGGAGAAA
A
>Dasyurus_viverrinus_UC1696_12S_TAS Alignment of 2 sequences: UC1696_12C.ab1, UC1696_12gg.ab1 (reversed)
GTA-TAA-AGGAGCTGGTATCAGGCACACTTAAT--TA-AGCAGCCCATGACACCTTGTT
CAACCACACCCCCACGGGTAACAGCAGTGACTAACATTGAGCTATAAACGAAAGTTTGAC
TAAATCATAATAAA-----TTAGGGTTGGTAAATCTCGTGCCAGCCACCGCGGTCATACG
ATTAACCCAAATTAACAGA-AAAACGGCGTAAAGGGTGTTTA-AG---CATAAGCTTCAC
AAA--TAAGGTTAAAACTCAACTACGCTGTAATACGCCCCAGTTG-ACATTAAAATACGC
AACTTACGTG-ACTTTAC--TAT---TGCTGAAGACACTAAAGCTAAGGTACAAACTGGG
ATTAGAGACCCCACTATGCTTAG-CCGTA-AACCTAGGTAATTAA--AT-AACAA-AATT
ACTCGCCAGAGAACTACTAGCCACTGCTTAAAACTCAAAGGACTTGGCGGTGCCCTAGAC
CCTCCTAGAGGAGCCTGTTCTATAATCGAT-AAACCCCGATACACCTCACCCCTTCTAGC
TCAA--CAGTCTATATACCGCCATCGTCAGCTCACCCCAAT-AGGGCCTCAAAGTGAGCA
AAACCATC--AAACCATAAAAACGTTAGGTCAAGGTGTAGCATATGAA-GGGGGAAGCAA
TGGGCTACA-TTTTCTAT----ATTAGAACA-------TA------ACGGATTGTC-TAC
TGAAAT----AAAGACATGAAGGAGGATTTAGTAGTAAAT-TAAGAATAGAGAGCTTAAT
TGAAATAGGCAATAGGGTGCGTACACACCGCCCGTCACCCTCCTCGATAA---AGTA--A
CCCTT---AAT---ACCT-AATTAGAA----TA--CGCT-AAA----A--AGAGGAGAAA
A
>Equus_caballus_JQ340128 Equus caballus isolate TN9313 mitochondrion, complete genome
CGATTAAAAGGAGCAGGTATCAAGCACACTAGAAA-----GTAGCTCATAACACCTTGCT
CAGCCACACCCCCACGGGACACAGCAGTGATAAAAATTAAGCTATGAACGAAAGTTCGAC
TAAGTCATATTAAA-----TAAGGGTTGGTAAATTTCGTGCCAGCCACCGCGGTCATACG
ATTAACCCAAATTAATAAACCCTCCGGCGTAAAGCGTGTCAA-AG--ACTAATACCA---
--AAATAAAGTTAAAACCCAGTTAAGCCGTAAAAAGC--TACAACCAAAGTAAAATAGAC
TACGAAAGTG-ACTTTA----ATA-CCTCTGACTACACGATAGCTAAGACCCAAACTGGG
ATTAGATACCCCACTATGCTTAG-CCCTA-AACTAAAATAGCTTACCA-CAACAA-AGCT
ATTCGCCAGAGTACTACTAGCAACAGCCTAAAACTCAAAGGACTTGGCGGTGCTTTACAT
CCCTCTAGAGGAGCCTGTTCCATAATCGATA-AACCCCGATAAACCCCACCATCCCTTGC
T-AATTCAGCCTATATACCGCCATCTTCAGCAAACCCTAAACAAGGTACCGAAGTAAGCA
CAAACA---TCCAACATAAAAACGTTAGGTCAAGGTGTAGCCCATGGGATGGAG-AGAAA
TGGGCTACA-TTTTCTACCC---TAAGAACAAGAACTTTAACCCGGACGAAA-GTCTCCA
TGAAACT---GGAGAC-TGAAGGAGGATTTAGCAGTAAAT-TAAGAATAGAGAGCTTAAT
TGAATCAGGCCATGAAGCGCGCACACACCGCCCGTCACCCTCCTTAAATA-----TCACA
AATC--ACAACATAACAT--A----AAACCGTGACC-CA-AACATATG--AAAGGAGACA
A
>Equus_caballus_JQ340135 Equus caballus isolate TN9334 mitochondrion, complete genome
CGATTAAAAGGAGCAGGTATCAAGCACACTAGAAA-----GTAGCTCATAACACCTTGCT
CAGCCACACCCCCACGGGACACAGCAGTGATAAAAATTAAGCTATGAACGAAAGTTCGAC
TAAGTCATATTAAA-----TAAGGGCTGGTAAATTTCGTGCCAGCCACCGCGGTCATACG
ATTAGCCCAAATTAATAAACCCTCCGGCGTAAAGCGTGTCAA-AG--ACTAATACCA---
--AAATAAAGTTAAAACCCAGTTAAGCCGTAAAAAGC--TACAACCAAAGTAAAATAGAC
TACGAAAGTG-ACTTTA----ATA-CCTCTGACTACACGATAGCTAAGACCCAAACTGGG
ATTAGATACCCCACTATGCTTAG-CCCTA-AACTAAAATAGCTTACCA-CAACAA-AGCT
ATTCGCCAGAGTACTACTAGCAACAGCCTAAAACTCAAAGGACTTGGCGGTGCTTTACAT
CCCTCTAGAGGAGCCTGTTCCATAATCGATA-AACCCCGATAAACCCCACCATCCCTTGC
T-AATTCAGCCTATATACCGCCATCTTCAGCAAACCCTAAACAAGGTACCGAAGTAAGCA
CAAACA---TCCAACATAAAAACGTTAGGTCAAGGTGTAGCCCATGGGATGGAG-AGAAA
TGGGCTACA-TTTTCTACCC---TAAGAACAAGAACTTTAACCCGGACGAAA-GTCTCCA
TGAAACT---GGAGAC-TGAAGGAGGATTTAGCAGTAAAT-TAAGAATAGAGAGCTTAAT
TGAATCAGGCCATGAAGCGCGCACACACCGCCCGTCACCCTCCTTAAATA-----TCACA
AATC--ACAACATAACAT--A----AAACCGTGACC-CA-AACATATG--AAAGGAGACA
A
>Equus_caballus_JQ340151 Equus caballus isolate TNIn14 mitochondrion, complete genome
CGATTAA-AGGAGCAGGTATCAAGCACACTAGAAA-----GTAGCTCATAACACCTTGCT
CAGCCACACCCCCACGGGACACAGCAGTGATAAAAATTAAGCTATGAACGAAAGTTCGAC
TAAGTCATATTAAA-----TAAGGGTTGGTAAATTTCGTGCCAGCCACCGCGGTCATACG
ATTAACCCAAATTAATAAACCCTCCGGCGTAAAGCGTGTCAA-AG--ACTAATACCA---
--AAATAAAGTTAAAACCCAGTTAAGCCGTAAAAAGC--TACAACCAAAGTAAAATAGAC
TACGAAAGTG-ACTTTA----ATA-CCTCTGACTACACGATAGCTAAGACCCAAACTGGG
ATTAGATACCCCACTATGCTTAG-CCCTA-AACTAAAATAGCTTACCA-CAACAA-AGCT
ATTCGCCAGAGTACTACTAGCAACAGCCTAAAACTCAAAGGACTTGGCGGTGCTTTACAT
CCCTCTAGAGGAGCCTGTTCCATAATCGATA-AACCCCGATAAACCCCACCATCCCTTGC
T-AATTCAGCCTATATACCGCCATCTTCAGCAAACCCTAAACAAGGTACCGAAGTAAGCA
CAAATA---TCCAACATAAAAACGTTAGGTCAAGGTGTAGCCCATGGGATGGAG-AGAAA
TGGGCTACA-TTTTCTACCC---TAAGAACAAGAACTTTAACCCGGACGAAA-GTCTCCA
TGAAACT---GGAGAC-TAAAGGAGGATTTAGCAGTAAAT-TAAGAATAGAGAGCTTAAT
TGAATCAGGCCATGAAGCGCGCACACACCGCCCGTCACCCTCCTTAAATA-----TCACA
AATC--ATAACATAACAT--A----AAACCGTGACC-CA-AACATATG--AAAGGAGACA
A
>Felis_catus_FCU20753_12S_rRNA Felis catus mitochondrion, complete genome
GACCTAA-AGGAGCTGGTATCAAGCACAC---AACCAC-AGTAGCTCATAACACCTTGCT
CAGCCACACCCCCACGGGATACAGCAGTGATAAAAATTAAGCCATGAATGAAAGTTCGAC
TAAGCTATATTAAA-----CAAGGGTTGGTAAATTTCGTGCCAGCCACCGCGGCCATACG
ATTAACCCAAACTAATAGA-CCCACGGCGTAAAGCGTG-TTACAGAGA-AAAAAATATAC
-----TAAAGTTAAATTTTAACTAGGCCGTAGAAAGCTACAGTTA-ACATAAAAATACAG
CACGAAAGTA-ACTTTA----ACA-CCTCCGACTACACGACAGCTAAGACCCAAACTGGG
ATTAGATACCCTACTATGCTTAG-CCCTA-AACTTAGATAGTTAC-CCTAAACAA-AACT
ATCCGCCAGAGAACTACTAGCAATAGCTTAAAACTCAAAGGACTTGGCGGTGCTTTACAT
CCCTCTAGAGGAGCCTGTTCTATAATCGAT-AAACCCCGATATACCTCACCATCTCTTGC
T-AATTCAGCCTATATACCGCCATCTTCAGCAAACCCTAAA-AAGGAAGAAAAGTAAGCA
CAAGTATCTTAA--CATAAAAAAGTTAGGTCAAGGTGTAGCTCATGAG-ATGGGAAGCAA
TGGGCTACA-TTTTCTAAA---ATTAGAACA-----C-CC------ACGAAGATCCTTAC
-GAAAC----TAAGTATTAAAGGAGGATTTAGTAGTAAATTTGAGAATAGAGAGCTCAAT
TGAATCGGGCCATGAAGCACGCACACACCGCCCGTCACCCTCCTCAAGTG----GTA--A
CTCCCA-AAAAA--ACCT-ATTTAAAT----TAT---CA-CACCCACA--AGAGGAGATA
A
>Felis_catus_N22b_12S_TAS Alignment of 2 sequences: N22b_12C.ab1, N22b_12gg.ab1 (reversed)
GACCTAA-AGGAGCTGGTATCAAGCACAC---AACCAC-AGTAGCTCATAACACCTTGCT
CAGCCACACCCCCACGGGATACAGCAGTGATAAAAATTAAGCCATGAATGAAAGTTCGAC
TAAGCTATATTAAA-----CAAGGGTTGGTAAATTTCGTGCCAGCCACCGCGGCCATACG
ATTAACCCAAACTAATAGA-CCCACGGCGTAAAGCGTG-TTACAGAGA-AAAAAATATAC
-----TAAAGTTAAATTTTAACTAGGCCGTAGAAAGCTACAGTTA-ACATAAAAATACAG
CACGAAAGTA-ACTTTA----ACA-CCTCCGACTACACGACAGCTAAGACCCAAACTGGG
ATTAGATACCCCACTATGCTTAG-CCCTA-AACTTAGATAGTTAT-CCTAAACAA-AACT
ATCCGCCAGAGAACTACTAGCAATAGCTTAAAACTCAAAGGACTTGGCGGTGCTTTACAT
CCCTCTAGAGGAGCCTGTTCTATAATCGAT-AAACCCCGATATACCTCACCATCTCTTGC
T-AATTCAGCCTATATACCGCCATCTTCAGCAAACCCTAAA-AAGGAAGAAAAGTAAGCA
CAAGTATCTTAA--CATAAAAAAGTTAGGTCAAGGTGTAGCTCATGAG-ATGGGAAGCAA
TGGGCTACA-TTTTCTAAA---ATTAGAACA-----C-CC------ACGAAGATCCTTAC
-GAAAC----TAAGCATTAAAGGAGGATTTAGTAGTAAATTTGAGAATAGAGAGCTCAAT
TGAATCGGGCCATGAAGCACGCACACACCGCCCGTCACCCTCCTCAAGTG----GTA--A
CTCCCA-AAAA---ACCT-ATTTAAAT----TAT---CA-CACCCACA--AGAGGAGATA
A
>Felis_catus_NC_001700_s-rRNA Felis catus mitochondrion, complete genome
GACCTAA-AGGAGCTGGTATCAAGCACAC---AACCAC-AGTAGCTCATAACACCTTGCT
CAGCCACACCCCCACGGGATACAGCAGTGATAAAAATTAAGCCATGAATGAAAGTTCGAC
TAAGCTATATTAAA-----CAAGGGTTGGTAAATTTCGTGCCAGCCACCGCGGCCATACG
ATTAACCCAAACTAATAGA-CCCACGGCGTAAAGCGTG-TTACAGAGA-AAAAAATATAC
-----TAAAGTTAAATTTTAACTAGGCCGTAGAAAGCTACAGTTA-ACATAAAAATACAG
CACGAAAGTA-ACTTTA----ACA-CCTCCGACTACACGACAGCTAAGACCCAAACTGGG
ATTAGATACCCTACTATGCTTAG-CCCTA-AACTTAGATAGTTAC-CCTAAACAA-AACT
ATCCGCCAGAGAACTACTAGCAATAGCTTAAAACTCAAAGGACTTGGCGGTGCTTTACAT
CCCTCTAGAGGAGCCTGTTCTATAATCGAT-AAACCCCGATATACCTCACCATCTCTTGC
T-AATTCAGCCTATATACCGCCATCTTCAGCAAACCCTAAA-AAGGAAGAAAAGTAAGCA
CAAGTATCTTAA--CATAAAAAAGTTAGGTCAAGGTGTAGCTCATGAG-ATGGGAAGCAA
TGGGCTACA-TTTTCTAAA---ATTAGAACA-----C-CC------ACGAAGATCCTTAC
-GAAAC----TAAGTATTAAAGGAGGATTTAGTAGTAAATTTGAGAATAGAGAGCTCAAT
TGAATCGGGCCATGAAGCACGCACACACCGCCCGTCACCCTCCTCAAGTG----GTA--A
CTCCCA-AAAAA--ACCT-ATTTAAAT----TAT---CA-CACCCACA--AGAGGAGATA
A
>Felis_catus_Y08503 F.domesticus mitochondrial 12S rRNA gene
GACCTAA-AGGAGCTGGTATCAAGCACAC---AACCAC-AGTAGCTCATAACACCTTGCT
CAGCCACACCCCCACGGGATACAGCAGTGATAAAAATTAAGCCATGAATGAAAGTTCGAC
TAAGCTATATTAAA-----CAAGGGTTGGTAAATTTCGTGCCAGCCACCGCGGCCATACG
ATTAACCCAAACTAATAGA-CCCACGGCGTAAAGCGTG-TTACAG--AGAAAAAATATAC
-----TAAAGTTAAATTTTAACTAGGCCGTAGAAAGCTACAGTTA-ACATAAAAATACAG
CACGAAAGTA-ACTTTA----ACA-CCTCCGACTACACGACAGCTAAGACCCAAACTGGG
ATTAGATACCCCACTATGCTTAG-CCCTA-AACTTAGATAGTTAC-CCTAAACAA-AACT
ATCCGCCAGAGAACTACTAGCAATAGCTTAAAACTCAAAGGACTTGGCGGTGCTTTACAT
CCCTCTAGAGGAGCCTGTTCTATAATCGAT-AAACCCCGATATACCTCACCATCTCTTGC
T-AATTCAGCCTATATACCGCCATCTTCAGCAAACCCTAAA-AAGGAAGAAAAGTAAGCA
CAAGTATCTTAA--CATAAAAAAGTTAGGTCAAGGTGTAGCTCATGAG-ATGGGAAGCAA
TGGGCTACA-TTTTCTAAA---ATTAGAACA-----C-CC------ACGAAGATCCTTAC
-GAAAC----TAAGTATTAAAGGAGGATTTAGTAGTAAATTTGAGAATAGAGAGCTCAAT
TGAATCGGGCCATGAAGCACGCACACACCGCCCGTCACCCTCCTCAAGTG----GTA--A
CTCCCA-AAAAA--ACCT-ATTTAAAT----TAT---CA-CACCCACA--AGAGGAGATA
A
>Homo_sapiens_KC257328 Homo sapiens isolate C-47E mitochondrion, complete genome
TCA--AA-AGGGACAAGCATCAAGCACGCAGCA----A-TGCAGCTCAAAACGCTTAGCC
TAGCCACACCCCCACGGGAAACAGCAGTGATTAACCTTTAGCAATAAACGAAAGTTTAAC
TAAGCTATACTAAC----CCCAGGGTTGGTCAATTTCGTGCCAGCCACCGCGGTCACACG
ATTAACCCAAGTCAATAGA-AGC-CGGCGTAAAGAGTGTTTT-AGA-TCACCCCCTCCCC
AA---TAAAGCTAAAACTCACCTGAGTTGTAAAAAACTCCAGTTG-ACAC-AAAATAGAC
TACGAAAGTG-GCTTTAACATAT-----CTGAACACACAATAGCTAAGACCCAAACTGGG
ATTAGATACCCCACTATGCTTAG-CCCTA-AACCTCAACAGTTAA--ATCAACAA-AACT
GCTCGCCAGAACACTACGAGCCACAGCTTAAAACTCAAAGGACCTGGCGGTGCTTCATAT
CCCTCTAGAGGAGCCTGTTCTGTAATCGAT-AAACCCCGATCAACCTCACCACCTCTTGC
T-----CAGCCTATATACCGCCATCTTCAGCAAACCCTGATGAAGGCTACAAAGTAAGCG
CAAGTACCC----ACGTAAAGACGTTAGGTCAAGGTGTAGCCCATGAG-GTGGCAAGAAA
TGGGCTACA-TTTTCTAC----CCCAGAAAA-------CT------ACG-ATAGCCCTTA
TGAAACT---TAAGGGTCGAAGGTGGATTTAGCAGTAAAC-TGAGAGTAGAGTGCTTAGT
TGAACAGGGCCCTGAAGCGCGTACACACCGCCCGTCACCCTCCTC----A---AGTA-TA
CTTCA---AAGGACATTT-AACTAAAACCCCTACGCATT-TATA---T--AGAGGAGACA
A
>Homo_sapiens_KC257351 Homo sapiens isolate C-69G mitochondrion, complete genome
TCA--AA-AGGGACAAGCATCAAGCACGCAGCA----A-TGCAGCTCAAAACGCTTAGCC
TAGCCACACCCCCACGGGAAACAGCAGTGATTAACCTTTAGCAATAAACGAAAGTTTAAC
TAAGCTATACTAAC----CCCAGGGTTGGTCAATTTCGTGCCAGCCACCGCGGTCACACG
ATTAACCCAAGTCAATAGA-AGC-CGGCGTAAAGAGTGTTTT-AGA-TCACCCCCTCCCC
AA---TAAAGCTAAAACTCACCTGAGTTGTAAAAAACTCCAGTTG-ACAC-AAAATAGAC
TACGAAAGTG-GCTTTAACATAT-----CTGAACACACAATAGCTAAGACCCAAACTGGG
ATTAGATACCCCACTATGCTTAG-CCCTA-AACCTCAACAGTTAA--ATCAACAA-AACT
GCTCGCCAGAACACTACGAGCCACAGCTTAAAACTCAAAGGACCTGGCGGTGCTTCATAT
CCCTCTAGAGGAGCCTGTTCTGTAATCGAT-AAACCCCGATCAACCTCACCACCTCTTGC
T-----CAGCCTATATACCGCCATCTTCAGCAAACCCTGATGAAGGCTACAAAGTAAGCG
CAAGTACCC----ACGTAAAGACGTTAGGTCAAGGTGTAGCCCATGAG-GTGGCAAGAAA
TGGGCTACA-TTTTCTAC----CCCAGAAAA-------CT------ACG-ATAGCCCTTA
TGAAACT---TAAGGGTCGAAGGTGGATTTAGCAGTAAAC-TGAGAGTAGAGTGCTTAGT
TGAACAGGGCCCTGAAGCGCGTACACACCGCCCGTCACCCTCCTC----A---AGTA-TA
CTTCA---AAGGACATTT-AACTAAAACCCCTACGCATT-TATA---T--AGAGGAGACA
A
>Homo_sapiens_KJ801423 Homo sapiens isolate spCC5 mitochondrion, complete genome
TCA--AA-AGGGACAAGCATCAAGCACGCAGCA----A-TGCAGCTCAAAACGCTTAGCC
TAGCCACACCCCCACGGGAAACAGCAGTGATTAACCTTTAGCAATAAACGAAAGTTTAAC
TAAGCTATACTAAC----CCCAGGGTTGGTCAATTTCGTGCCAGCCACCGCGGTCACACG
ATTAACCCAAGTCAATAGA-AGC-CGGCGTAAAGAGTGTTTT-AGA-TCACCCCCTCCCC
AA---TAAAGCTAAAACTCACCTGAGTTGTAAAAAACTCCAGTTG-ACAC-AAAATAGAC
TACGAAAGTG-GCTTTAACATAT-----CTGAACACACAATAGCTAAGACCCAAACTGGG
ATTAGATACCCCACTATGCTTAG-CCCTA-AACCTCAACAGTTAA--ATCAACAA-AACT
GCTCGCCAGAACACTACGAGCCACAGCTTAAAACTCAAAGGACCTGGCGGTGCTTCATAC
CCCTCTAGAGGAGCCTGTTCTGTAATCGAT-AAACCCCGATCAACCTCACCACCTCTTGC
T-----CAGCCTATATACCGCCATCTTCAGCAAACCCTGATGAAGGCTACAAAGTAAGCG
CAAGTACCC----ACGTAAAGACGTTAGGTCAAGGTGTAGCCCATGAG-GTGGCAAGAAA
TGGGCTACA-TTTTCTAC----CCCAGAAAA-------CT------ACG-ATAGCCCTTA
TGAAACT---TAAGGGTCGAAGGTGGATTTAGCAGTAAAC-TGAGAGTAGAGTGCTTAGT
TGAACAGGGCCCTGAAGCGCGTACACACCGCCCGTCACCCTCCTC----A---AGTA-TA
CTTCA---AAGGACATTT-AACTAAAACCCCTACGCATT-TATA---T--AGAGGAGACA
A
>Homo_sapiens_KP229447 Homo sapiens isolate KA76 mitochondrion, complete genome
TCA--AA-AGGGACAAGCATCAAGCACGCAGCA----A-TGCAGCTCAAAACGCTTAGCC
TAGCCACACCCCCACGGGAAACAGCAGTGATTAACCTTTAGCAATAAACGAAAGTTTAAC
TAAGCTATACTAAC----CCCAGGGTTGGTCAATTTCGTGCCAGCCACCGCGGTCACACG
ATTAACCCAAGTCAATAGA-AGC-CGGCGTAAAGAGTGTTTT-AGA-TCACCCCCTCCCC
AA---TAAAGCTAAAACTCACCTGAGTTGTAAAAAACTCCAGTTG-ACAC-AAAATAGAC
TACGAAAGTG-GCTTTAACATAT-----CTGAACACACAATAGCTAAGACCCAAACTGGG
ATTAGATACCCCACTATGCTTAG-CCCTA-AACCTCAACAGTTAA--ATCAACAA-AACT
GCTCGCCAGAACACTACGAGCCACAGCTTAAAACTCAAAGGACCTGGCGGTGCTTCATAT
CCCTCTAGAGGAGCCTGTTCTGTAATCGAT-AAACCCCGATCAACCTCACCACCTCTTGC
T-----CAGCCTATATACCGCCATCTTCAGCAAACCCTGATGAAGGCTACAAAGTAAGCG
CAAGTACCC----ACGTAAAGACGTTAGGTCAAGGTGTAGCCCATGAG-GTGGCAAGAAA
TGGGCTACA-TTTTCTAC----CCCAGAAAA-------CT------ACG-ATAGCCCTTA
TGAAACT---TAAGGGTCGAAGGTGGATTTAGCAGTAAAC-TGAGAGTAGAGTGCTTAGT
TGAACAGGGCCCTGAAGCGCGTACACACCGCCCGTCACCCTCCTC----A---AGTA-TA
CTTCA---AAGGACATTT-AACTAAAACCCCTACGCATT-TATA---T--AGAGGAGACA
A
>Homo_sapiens_KP877128 Homo sapiens isolate Operator_3 mitochondrion, complete genome
TCA--AA-AGGGACAAGCATCAAGCACGCAGCA----A-TGCAGCTCAAAACGCTTAGCC
TAGCCACACCCCCACGGGAAACAGCAGTGATTAACCTTTAGCAATAAACGAAAGTTTAAC
TAAGCTATACTAAC----CCCAGGGTTGGTCAATTTCGTGCCAGCCACCGCGGTCACACG
ATTAACCCAAGTCAATAGA-AGC-CGGCGTAAAGAGTGTTTT-AGA-TCACCCCCTCCCC
AA---TAAAGCTAAAACTCACCTGAGTTGTAAAAAACTCCAGTTG-ACAC-AAAATAGAC
TACGAAAGTG-GCTTTAACATAT-----CTGAACACACAATAGCTAAGACCCAAACTGGG
ATTAGATACCCCACTATGCTTAG-CCCTA-AACCTCAACAGTTAA--ATCAACAA-AACT
GCTCGCCAGAACACTACGAGCCACAGCTTAAAACTCAAAGGACCTGGCGGTGCTTCATAT
CCCTCTAGAGGAGCCTGTTCTGTAATCGAT-AAACCCCGATCAACCTCACCACCTCTTGC
T-----CAGCCTATATACCGCCATCTTCAGCAAACCCTGATGAAGGCTACAAAGTAAGCG
CAAGTACCC----ACGTAAAGACGTTAGGTCAAGGTGTAGCCCATGAG-GTGGCAAGAAA
TGGGCTACA-TTTTCTAC----CCCAGAAAA-------CT------ACG-ATAGCCCTTA
TGAAACT---TAAGGGTCGAAGGTGGATTTAGCAGTAAAC-TGAGAGTAGAGTGCTTAGT
TGAACAGGGCCCTGAAGCGCGTACACACCGCCCGTCACCCTCCTC----A---AGTA-TA
CTTCA---AAGGACATTT-AACTAAAACCCCTACGCATT-TATA---T--AGAGGAGACA
A
>Homo_sapiens_KR135843 Homo sapiens isolate SOM17 haplogroup L2a1 mitochondrion, complete genome
TCA--AA-AGGGACAAGCATCAAGCACGCAACA----A-TGCAGCTCAAAACGCTTAGCC
TAGCCACACCCCCACGGGAAACAGCAGTGATTAACCTTTAGCAATAAACGAAAGTTTAAC
TAAGCTATACTAAC----CCCAGGGTTGGTCAATTTCGTGCCAGCCACCGCGGTCACACG
ATTAACCCAAGTCAATAGA-AGC-CGGCGTAAAGAGTGTTTT-AGA-TCACCCCCTCCCC
AA---TAAAGCTAAAACTCACCTGAGTTGTAAAAAACTCCAGTTG-ACAC-AAAATAAAC
TACGAAAGTG-GCTTTAACATAT-----CTGAACACACAATAGCTAAGACCCAAACTGGG
ATTAGATACCCCACTATGCTTAG-CCCTA-AACCTCAACAGTTAA--ATCAACAA-AACT
GCTCGCCAGAACACTACGAGCCACAGCTTAAAACTCAAAGGACCTGGCGGTGCTTCATAT
CCCTCTAGAGGAGCCTGTTCTGTAATCGAT-AAACCCCGATCAACCTCACCACCTCTTGC
T-----CAGCCTATATACCGCCATCTTCAGCAAACCCTGATGAAGGCTACAAAGTAAGCG
CAAGTACCC----ACGTAAAGACGTTAGGTCAAGGTGTAGCCCATGAG-GTGGCAAGAAA
TGGGCTACA-TTTTCTAC----CCCAGAAAA-------CT------ACG-ATAGCCCTTA
TGAAACT---TAAGGGTCGAAGGTGGATTTAGCAGTAAAC-TGAGAGTAGAGTGCTTAGT
TGAACAGGGCCCTGAAGCGCGTACACACCGCCCGTCACCCTCCTC----A---AGTA-TA
CTTCA---AAGGACATTT-AACTAAAACCCCTACGCATT-TATA---T--AGAGGAGACA
A
>Homo_sapiens_KR135882 Homo sapiens isolate MOZ318 haplogroup L2a1b1a mitochondrion, complete genome
TCA--AA-AGGGACAAGCATCAAGCACGCAACA----A-TGCAGCTCAAAACGCTTAGCC
TAGCCACACCCCCACGGGAAACAGCAGTGATTAACCTTTAGCAATAAACGAAAGTTTAAC
TAAGCTATACTAAC----CCCAGGGTTGGTCAATTTCGTGCCAGCCACCGCGGTCACACG
ATTAACCCAAGTCAATAGA-AGC-CGGCGTAAAGAGTGTTTT-AGA-TCACCCCCTCCCC
AA---TAAAGCTAAAACTCACCTGAGTTGTAAAAAACTCCAGTTG-ACAC-AAAATAAAC
TACGAAAGTG-GCTTTAACATAT-----CTGAACACACAATAGCTAAGACCCAAACTGGG
ATTAGATACCCCACTATGCTTAG-CCCTA-AACCTCAACAGTTAA--ATCAACAA-AACT
GCTCGCCAGAACACTACGAGCCACAGCTTAAAACTCAAAGGACCTGGCGGTGCTTCATAT
CCCTCTAGAGGAGCCTGTTCTGTAATCGAT-AAACCCCGATCAACCTCACCACCTCTTGC
T-----CAGCCTATATACCGCCATCTTCAGCAAACCCTGATGAAGGCTACAAAGTAAGCG
CAAGTACCC----ACGTAAAGACGTTAGGTCAAGGTGTAGCCCATGAG-GTGGCAAGAAA
TGGGCTACA-TTTTCTAC----CCCAGAAAA-------CT------ACG-ATAGCCCTTA
TGAAACT---TAAGGGTCGAAGGTGGATTTAGCAGTAAAC-TGAGAGTAGAGTGCTTAGT
TGAACAGGGCCCTGAAGCGCGTACACACCGCCCGTCACCCTCCTC----A---AGTA-TA
CTTCA---AAGGACATTT-AACTAAAACCCCTACGCATT-TATA---T--AGAGGAGACA
A
>Homo_sapiens_KT366045 Homo sapiens haplogroup U5a1L1 mitochondrion, complete genome
TCA--AA-AGGGACAAGCATCAAGCACGCAGCA----A-TGCAGCTCAAAACGCTTAGCC
TAGCCACACCCCCACGGGAAACAGCAGTGATTAACCTTTAGCAATAAACGAAAGTTTAAC
TAAGCTATACTAAC----CCCAGGGTTGGTCAATTTCGTGCCAGCCACCGCGGTCACACG
ATTAACCCAAGTCAATAGA-AGC-CGGCGTAAAGAGTGTTTT-AGA-TCACCCCCTCCCC
AA---TAAAGCTAAAACTCACCTGAGTTGTAAAAAACTCCAGTTG-ACAC-AAAATAGAC
TACGAAAGTG-GCTTTAACATAT-----CTGAACACACAATAGCTAAGACCCAAACTGGG
ATTAGATACCCCACTATGCTTAG-CCCTA-AACCTCAACAGTTAA--ATCAACAA-AACT
GCTCGCCAGAACACTACGAGCCACAGCTTAAAACTCAAAGGACCTGGCGGTGCTTCATAT
CCCTCTAGAGGAGCCTGTTCTGTAATCGAT-AAACCCCGATCAACCTCACCACCTCTTGC
T-----CAGCCTATATACCGCCATCTTCAGCAAACCCTGATGAAGGCTACAAAGTAAGCG
CAAGTACCC----ACGTAAAGACGTTAGGTCAAGGTGTAGCCCATGAG-GTGGCAAGAAA
TGGGCTACA-TTTTCTAC----CCCAGAAAA-------CT------ACG-ATAGCCCTTA
TGAAACT---TAAGGGTCGAAGGTGGATTTAGCAGTAAAC-TGAGAGTAGAGTGCTTAGT
TGAACAGGGCCCTGAAGCGCGTACACACCGCCCGTCACCCTCCTC----A---AGTA-TA
CTTCA---AAGGACATTT-AACTAAAACCCCTACGCATT-TATA---T--AGAGGAGACA
A
>Homo_sapiens_KT749783 Homo sapiens isolate 21ROV, complete genome
TCA--AA-AGGGACAAGCATCAAGCACGCAGCA----A-TGCAGCTCAAAACGCTTAGCC
TAGCCACACCCCCACGGGAAACAGCAGTGATTAACCTTTAGCAATAAACGAAAGTTTAAC
TAAGCTATACTAAC----CCCAGGGTTGGTCAATTTCGTGCCAGCCACCGCGGTCACACG
ATTAACCCAAGTCAATAGA-AGC-CGGCGTAAAGAGTGTTTT-AGA-TCACCCCCTCCCC
AA---TAAAGCTAAAACTCACCTGAGTTGTAAAAAACTCCAGTTG-ACAC-AAAATAGAC
TACGAAAGTG-GCTTTAACATAT-----CTGAACACACAATAGCTAAGACCCAAACTGGG
ATTAGATACCCCACTATGCTTAG-CCCTA-AACCTCAACAGTTAA--ATCAACAA-AACT
GCTCGCCAGAACACTACGAGCCACAGCTTAAAACTCAAAGGACCTGGCGGTGCTTCATAT
CCCTCTAGAGGAGCCTGTTCTGTAATCGAT-AAACCCCGATCAACCTCACCACCTCTTGC
T-----CAGCCTATATACCGCCATCTTCAGCAAACCCTGATGAAGGCTACAAAGTAAGCG
CAAGTACCC----ACGTAAAGACGTTAGGTCAAGGTGTAGCCCATGAG-GTGGCAAGAAA
TGGGCTACA-TTTTCTAC----CCCAGAAAA-------CT------ACG-ATAGCCCTTA
TGAAACT---TAAGGGTCGAAGGTGGATTTAGCAGTAAAC-TGAGAGTAGAGTGCTTAGT
TGAACAGGGCCCTGAAGCGCGTACACACCGCCCGTCACCCTCCTC----A---AGTA-TA
CTTCA---AAGGACATTT-AACTAAAACCCCTACGCATT-TATA---T--AGAGGAGACA
A
>Homo_sapiens_KT886412 Homo sapiens haplogroup I2 mitochondrion, complete genome
TCA--AA-AGGGACAAGCATCAAGCACGCAGCA----A-TGCAGCTCAAAACGCTTAGCC
TAGCCACACCCCCACGGGAAACAGCAGTGATTAACCTTTAGCAATAAACGAAAGTTTAAC
TAAGCTATACTAAC----CCCAGGGTTGGTCAATTTCGTGCCAGCCACCGCGGTCACACG
ATTAACCCAAGTCAATAGA-AGC-CGGCGTAAAGAGTGTTTT-AGA-TCACCCCCTCCCC
AA---TAAAGCTAAAACTCACCTGAGTTGTAAAAAACTCCAGTTG-ACAC-AAAATAGAC
TACGAAAGTG-GCTTTAACATAT-----CTGAACACACAATAGCTAAGACCCAAACTGGG
ATTAGATACCCCACTATGCTTAG-CCCTA-AACCTCAACAGTTAA--ATCAACAA-AACT
GCTCGCCAGAACACTACGAGCCACAGCTTAAAACTCAAAGGACCTGGCGGTGCTTCATAT
CCCTCTAGAGGAGCCTGTTCTGTAATCGAT-AAACCCCGATCAACCTCACCACCTCTTGC
T-----CAGCCTATATACCGCCATCTTCAGCAAACCCTGATGAAGGCTACAAAGTAAGCG
CAAGTACCC----ACGTAAAGACGTTAGGTCAAGGTGTAGCCCATGAG-GTGGCAAGAAA
TGGGCTACA-TTTTCTAC----CCCAGAAAA-------CT------ACG-ATAGCCCTTA
TGAAACT---TAAGGGTCGAAGGTGGATTTAGCAGTAAAC-TGAGAGTAGAGTGCTTAGT
TGAACAGGGCCCTGAAGCGCGTACACACCGCCCGTCACCCTCCTC----A---AGTA-TA
CTTCA---AAGGACATTT-AACTAAAACCCCTACGCATT-TATA---T--AGAGGAGACA
A
>Lepus_capensis_GU937113 Lepus capensis mitochondrion, complete genome
TCA--AG-AGGAGCAGGTATTAAGCACACTAACT-----AGTAGCTCAAGATGCCTTGCT
TAACCACACCCCCAAGGGATACAGCAGTGATAAAAATTTAGCAATGAACGTAAGTT-GAC
TAAGCTATGCTACT-----CTAGGGTTGGTAAATTTCGTGCCAGCCACCGCGGTCATACG
ATTAACCCAAACTAATAAA-CACCCGGCGTAAAGCGTGATTAGA---ACATAAA--ACAA
AAA--TAAAATCAAATAACAACTAAGCTGTAAAAAGTAATAGTTGCAAACAAAAATAAAC
GACGAAAGTG-ATTTTA---TAGC-CTTC-GAACTCACGATAGCTAAGATCCAAACTGGG
ATTAGATACCCCACTATGCTTAG-CCTTA-AACCTAAATAATTTT--AT-AACAA-AATT
ATTCGCCAGAGAACTACAAGCCAGAGCTTAAAACTCAAAGGACTTGGCGGTGCTTTATAC
CCGCCTAGAGGAGCCTGTTCTATAATCGAT-AAACCCCGATAAACCTTACCACTCTTTGC
-CAACTCAGCCTATATACCGCCATCTTCAGCAAACCCTAAA-AAGGAGCAAAAGTAAGCT
CAATCATC----ACCATAAAAACGTTAGGTCAAGGTGTAGCCTATAGA-GTGGAAAGCAA
TGGGCTACA-TTTTCTAC----TTTAGAATA--------C------ACGAAAGCCCCTA-
TGAAACCCT-AGAGAC-CAAAGGAGGATTTAGCAGTAAAT-TAAGAATAGAGTGCTTAAT
TGAACGAGGCCATGAAGCACGCACACACCGCCCGTCGCCCTCCTCAAGTACTGAACA-TA
AATTAT-AAATAATTCTTAAATAAACA---------GGT-ATA-------AGAGGAGATA
A
>Lepus_capensis_NC_015841 Lepus capensis mitochondrion, complete genome
TCA--AG-AGGAGCAGGTATTAAGCACACTAACT-----AGTAGCTCAAGATGCCTTGCT
TAACCACACCCCCAAGGGATACAGCAGTGATAAAAATTTAGCAATGAACGTAAGTT-GAC
TAAGCTATGCTACT-----CTAGGGTTGGTAAATTTCGTGCCAGCCACCGCGGTCATACG
ATTAACCCAAACTAATAAA-CACCCGGCGTAAAGCGTGATTAGA---ACATAAA--ACAA
AAA--TAAAATCAAATAACAACTAAGCTGTAAAAAGTAATAGTTGCAAACAAAAATAAAC
GACGAAAGTG-ATTTTA---TAGC-CTTC-GAACTCACGATAGCTAAGATCCAAACTGGG
ATTAGATACCCCACTATGCTTAG-CCTTA-AACCTAAATAATTTT--AT-AACAA-AATT
ATTCGCCAGAGAACTACAAGCCAGAGCTTAAAACTCAAAGGACTTGGCGGTGCTTTATAC
CCGCCTAGAGGAGCCTGTTCTATAATCGAT-AAACCCCGATAAACCTTACCACTCTTTGC
-CAACTCAGCCTATATACCGCCATCTTCAGCAAACCCTAAA-AAGGAGCAAAAGTAAGCT
CAATCATC----ACCATAAAAACGTTAGGTCAAGGTGTAGCCTATAGA-GTGGAAAGCAA
TGGGCTACA-TTTTCTAC----TTTAGAATA--------C------ACGAAAGCCCCTA-
TGAAACCCT-AGAGAC-CAAAGGAGGATTTAGCAGTAAAT-TAAGAATAGAGTGCTTAAT
TGAACGAGGCCATGAAGCACGCACACACCGCCCGTCGCCCTCCTCAAGTACTGAACA-TA
AATTAT-AAATAATTCTTAAATAAACA---------GGT-ATA-------AGAGGAGATA
A
>Myoictis_wavicus_AY609350_(modified) Myoictis wavicus isolate 3 12S ribosomal RNA gene, complete sequence; mitochondrial
GTT-TAA-AGGAGCGGGTATCAGGCACACTTAA----A-AGTAGCCCATGACACCTTGTT
TAACCACGCCCCCACGGGTTACAGCAGTGACTAACATTGAGCCATAAACGAAAGTTTGAC
TAAATCATAATAAA-----CCAGGGTTGGTAAATCTCGTGCCAGCCACCGCGGTCATACG
ATTAACCCGAATTAACAGA-AGAACGGCGTAAAGGGTGTTTA-AGC--ATTAGGCCTCTA
AA---TAAAGTTAAAAATCGACTGCGCTGTAATACGCCCTAGTTG-ATATTAAAATACAC
AACTTACGTG-ACTTTACCCA-----TGCTGAGGACACCAAAGCTAAGACACAAACTGGG
ATTAGAGACCCCACTATGCTTAG-CCGTA-AACTAAGGTAGTTAA--AT-AACAA-AACT
ACTCGCCAGAGAACTACTAGCCACTGCTTAAAACTCAAAGGACTTGGCGGTGCCCTAGAC
CCTCCTAGAGGAGCCTGTTCTATAATCGAT-AAACCCCGATACACCTCACCCCTTCTAGC
TTA--TCAGTCTATATACCGCCATCGTCAGCTCACCCCAAC-AGGGTTCCAAAGTGAGCA
AAATCATG--TAACCATAAAAACGTTAGGTCAAGGTGTAGCACATGAA-GGGGGAAGCAA
TGGGCTACA-TTTTCTAT----ATTAGAACA-------TA------ACGGATTGCC-TAT
TGAAAC----AAAGGCATGAAGGAGGATTTAGTAGTAAAT-TAAGAATAGAGAGCTTAAT
TGAAATAGGCAATAGGGTGCGCACACACCGCCCGTCACCCTCCTCGATAA---AGTA--A
CCTTT---AAT---ACCT-AATTAGAA----TA--CGCC-AAA----A--AGAGGAGAAA
A
>Myoictis_wavicus_AY609351_(modified) Myoictis wavicus isolate 1 12S ribosomal RNA gene, complete sequence; mitochondrial
GTT-TAA-AGGAGTGGGTATCAGGCACACTTAA----A-AGTAGCCCATGACACCTTGTT
TAACCACGCCCCCACGGGTTACAGCAGTGACTAACATTGAGCCATAAACGAAAGTTTGAC
TAAATCATAATAAA-----TCAGGGTTGGTAAATCTCGTGCCAGCCACCGCGGTCATACG
ATTAACCTGAATTAACAGA-AGAACGGCGTAAAGGGTGTTTA-AGC--ATTAGGCCTCTA
AA---TAAAGTTAAAGATCGACTGCGCTGTAATACGCCCTAGTTG-ATATTTAAATACAC
AACTTACGTG-ACTTTACCCA-----TGCTGAGGACACCAAAGCTAAGGCACAAACTGGG
ATTAGAGACCCCACTATGCTTAG-CCGTA-AACTAAGGTAGTTAA--AT-AACAA-AACT
ACTCGCCAGAGAACTACTAGCCACTGCTTAAAACTCAAAGGACTTGGCGGTGCCCTAGAC
CCTCCTAGAGGAGCCTGTTCTATAATCGAT-AAACCCCGATACACCTCACCCCTTCTAGC
TTA--TCAGTCTATATACCGCCATCGTCAGCTCACCCCAAC-AGGGTTCCAAAGTGAGCA
AAATCATG--TAACCATAAAAACGTTAGGTCAAGGTGTAGCACATGAA-GGGGGAAGCAA
TGGGCTACA-TTTTCTAT----ATTAGAACA-------TT------ACGGATTGCC-TAT
TGAAAC----AAAGGCATGAAGGAGGATTTAGTAGTAAAT-TAAGAATAGAGAGCTTAAT
TGAAATAGGCAATAGGGTGCGTACACACCGCCCGTCACCCTCCTCGATAA---AGTA--A
CCTTT---AAT---ACCT-AATTAGAA----TA--CGCC-AAA----A--AGAGGAGAAA
A
>Myoictis_wavicus_KJ868129 Myoictis wavicus voucher ABTC51453 mitochondrion, partial genome
GTT-TAA-AGGAGCGGGTATCAGGCACACTTAA----A-AGTAGCCCATGACACCTTGTT
TAACCACGCCCCCACGGGTTACAGCAGTGACTAACATTGAGCCATAAACGAAAGTTTGAC
TAAATCATAATAAA-----CCAGGGTTGGTAAATCTCGTGCCAGCCACCGCGGTCATACG
ATTAACCCGAATTAACAGA-AGAACGGCGTAAAGGGTGTTTA-AGC--ATTAGGCCTCTA
AA---TAAAGTTAAAAATCGACTGCGCTGTAATACGCCCTAGTTG-ATATTAAAATACAC
AACTTACGTG-ACTTTACCCA-----TGCTGAGGACACCAAAGCTAAGACACAAACTGGG
ATTAGAGACCCCACTATGCTTAG-CCGTA-AACTAAGGTAGTTAA--AT-AACAA-AACT
ACTCGCCAGAGAACTACTAGCCACTGCTTAAAACTCAAAGGACTTGGCGGTGCCCTAGAC
CCTCCTAGAGGAGCCTGTTCTATAATCGAT-AAACCCCGATACACCTCACCCCTTCTAGC
TTA--TCAGTCTATATACCGCCATCGTCAGCTCACCCCAAC-AGGGTTCCAAAGTGAGCA
AAATCATG--TAACCATAAAAACGTTAGGTCAAGGTGTAGCACATGAA-GGGGGAAGCAA
TGGGCTACA-TTTTCTAT----ATTAGAACA-------TT------ACGGATTGCC-TAT
TGAAAC----AAAGGCATGAAGGAGGATTTAGTAGTAAAT-TAAGAATAGAGAGCTTAAT
TGAAATAGGCAATAGGGTGCGTACACACCGCCCGTCACCCTCCTCGATAA---AGTA--A
CCTTT---AAT---ACCT-AATTAGAA----TA--CGCC-AAA----A--AGAGGAGAAA
A
>Neophascogale_lorentzii_AF009894_(modified) Neophascogale lorentzii 12S ribosomal RNA gene, mitochondrial gene for mitochondrial rRNA, complete sequence
GTC-TAA-AGGAGCTGGTATCAGGCACACTTAAG--TA-AGTAGCCCATGACACCTTGTT
TAACCACACCCCCACGGGTTACAGCAGTGACTAACATTGAGCTATGAACGAAAGTTCGAC
TAAATCATAATAAA-----TAAGGGTTGGTAAATCTCGTGCCAGCCACCGCGGTCATACG
ATTAACCCAAATTAACAGA-AGAACGGCGTAAAGGGTGTTTA-AGCGCGCAACCCCTCAA
A----TAAAGTTAAAGATCAACTGCGCTGTAATACGCCTTAGTTG-ATATTAAAATACAC
AACTTACGTG-ACTTTAT--TAA---TGCTGAAGACACTAAAGCTAAGATACAAACTGGG
ATTAGAGACCCCACTATGCTTAG-CCGTA-AACCTAGGTAATTAA--AT-AACAA-AATC
ACTCGCCAGAGAACTACAAGCCACTGCTTAAAACTCAAAGGACTTGGCGGTACCCTAGAC
CCTCCTAGAGGAGCCTGTTCTATAATCGAT-AAACCCCGATACACCTCACCCCTTCTCGC
ATA--TCAGTCTATATACCGCCATCGTCAGCTCACCCCTAT-AGGGCCCAAAAGTGAGCA
AAATCATG--AAACCATAAAAACGTTAGGTCAAGGTGTAGCATATGAA-GGGGGAAGTAA
TGGGCTACA-TTTTCTAC----ATTAGAACA-------TA------ACGAATTGTC-TAT
TGAAAC----ATAGACATGAAGGAGGATTTAGTAGTAAAT-TAAGAATAGAGAGCTTAAT
TGAAATAGGCAATAGGGTGCGTACACACCGCCCGTCACCCTCCTCGATAA---AGTA--A
CCTTC---AAT---ACCT-AATTAGAA----TA--CGCC-AAA----A--AGAGGAGAAA
A
>Neophascogale_lorentzii_KJ868130 Neophascogale lorentzii voucher ABTC51449 mitochondrion, partial genome
GTC-TAA-AGGAGCTGGTATCAGGCACACTTAAG--TA-AGTAGCCCATGACACCTTGTT
TAACCACACCCCCACGGGTTACAGCAGTGACTAACATTGAGCTATGAACGAAAGTTCGAC
TAAATCATAATAAA-----AAAGGGTTGGTAAATCTCGTGCCAGCCACCGCGGTCATACG
ATTAACCCAAATTAACAGA-AGAACGGCGTAAAGGGTGTTTA-AGCGCGCAACCCCTCAA
A----TAAAGTTAAAGATCAACTACGCTGTAATACGCCTTAGTTG-ATATTAAAATACAC
AACTTACGTG-ACTTTAT--TAA---TGCTGAAGACACTAAAGCTAAGAATCAAACTGGG
ATTAGAGACCCCACTATGCTTAG-CCGTA-AACCTAGGTAATTAA--AT-AACAA-AATT
ACTCGCCAGAGAACTACAAGCCACTGCTTAAAACTCAAAGGACTTGGCGGTACCCTAGAC
CCTCCTAGAGGAGCCTGTTCTATAATCGAT-AAACCCCGATACACCTCACCCCTTCTCGC
ATA--TCAGTCTATATACCGCCATCGTCAGCTCACCCCTAT-AGGGCCCAAAAGTGAGCA
AAATCATG--AAACCATAAAAACGTTAGGTCAAGGTGTAGCATATGAA-GGGGGAAGTAA
TGGGCTACA-TTTTCTAC----ATTAGAACA-------TA------ACGAATTGTC-TAT
TGAAAC----ATAGACATGAAGGAGGATTTAGTAGTAAAT-TAAGAATAGAGAGCTTAAT
TGAACTAGGCAATAGGGTGCGTACACACCGCCCGTCACCCTCCTCGATAA---AGTAGTA
CTAT-----AT---ACCT-AATCCGAA----TA--CACC-AAA----A--AGAGGAGAAA
A
>Oryctolagus_cuniculus_AJ001588 Oryctolagus cuniculus complete mitochondrial genome
TCA--AG-AGGAGCGGACATTAAGCACACTAA----TC-AGTAGCTCAAGATGCCTTGCT
TAACCACACCCCCAAGGGATACAGCAGTGATAAATATTTAGCAATGAACGTAAGTTTGAC
TAAGTTATGCTACT-----TTAGGGTTGGTAAATCTCGTGCCAGCCACCGCGGTCATACG
ATTAACCCAAATTAATAAA-TATCCGGCGTAAAGCGTGATTAGA-----ATAAACAACAA
AA---TAAAATCAAATAACAACTAAGCTGTAGAAAGTAATAGTTGCAAACAAAAATAAAC
AACGAAAGTG-ATTTTA---TACT-CTTC-GAACTCACGATAGCTAAGGCCCAAACTGGG
ATTAGATACCCCACTATGCTTAG-CCCTA-AACTTTGATAATTTC--AT-AACAA-AATT
ATTCGCCAGAGAACTACAAGCCAAAGCTTAAAACTCAAAGGACTTGGCGGTGCTTTATAC
CCACCTAGAGGAGCCTGTTCCGTAATCGAT-AAACCCCGATAAACCCTACCACTCTTTGC
-CAACTCAGCCTATATACCGCCATCTTCAGCGAACCCTAAA-AAGGAGCAAAAGTAAGCT
CAATTACC----ACCGTAAAAACGTTAGGTCAAGGTGTAGCCCATAGA-GTGGAGAGCAA
TGGGCTACA-TTTTCTAC----TTCAGAATA--------T------ACGAAA-GCCCTTA
TGAAACTCTAAGGGCCA--AAGGAGGATTTAGTAGTAAAT-TAAGAATAGAGTGCTTAAT
TGAACAAGGCCATGAAGCACGCACACACCGCCCGTCACCCTCCTCAAGTGACAAATA---
-TTTAC-TTAT---ACCT-AATTACA-----TAAATAGA-CAAGCATA--AGAGGAGATA
A
>Oryctolagus_cuniculus_NC_001913 Oryctolagus cuniculus mitochondrion, complete genome
TCA--AG-AGGAGCGGACATTAAGCACACTAA----TC-AGTAGCTCAAGATGCCTTGCT
TAACCACACCCCCAAGGGATACAGCAGTGATAAATATTTAGCAATGAACGTAAGTTTGAC
TAAGTTATGCTACT-----TTAGGGTTGGTAAATCTCGTGCCAGCCACCGCGGTCATACG
ATTAACCCAAATTAATAAA-TATCCGGCGTAAAGCGTGATTAGA-----ATAAACAACAA
AA---TAAAATCAAATAACAACTAAGCTGTAGAAAGTAATAGTTGCAAACAAAAATAAAC
AACGAAAGTG-ATTTTA---TACT-CTTC-GAACTCACGATAGCTAAGGCCCAAACTGGG
ATTAGATACCCCACTATGCTTAG-CCCTA-AACTTTGATAATTTC--AT-AACAA-AATT
ATTCGCCAGAGAACTACAAGCCAAAGCTTAAAACTCAAAGGACTTGGCGGTGCTTTATAC
CCACCTAGAGGAGCCTGTTCCGTAATCGAT-AAACCCCGATAAACCCTACCACTCTTTGC
-CAACTCAGCCTATATACCGCCATCTTCAGCGAACCCTAAA-AAGGAGCAAAAGTAAGCT
CAATTACC----ACCGTAAAAACGTTAGGTCAAGGTGTAGCCCATAGA-GTGGAGAGCAA
TGGGCTACA-TTTTCTAC----TTCAGAATA--------T------ACGAAA-GCCCTTA
TGAAACTCTAAGGGCCA--AAGGAGGATTTAGTAGTAAAT-TAAGAATAGAGTGCTTAAT
TGAACAAGGCCATGAAGCACGCACACACCGCCCGTCACCCTCCTCAAGTGACAAATA---
-TTTAC-TTAT---ACCT-AATTACA-----TAAATAGA-CAAGCATA--AGAGGAGATA
A
>Ovis_aries_KF302444 Ovis aries isolate CO026 mitochondrion, complete genome
GGACTAAAAGGAGCAGGTATCAAGCACAC--ACTCTT---GTAGCTCACAACGCCTTGCT
TAACCACACCCCCACGGGAGACAGCAGTAACAAAAATTAAGCCATAAACGAAAGTTTGAC
TAAGCCATATTGA------CTAGGGTTGGTAAATCTCGTGCCAGCCACCGCGGTCATACG
ATTGACCCAAGCTAACAGG-AGTACGGCGTAAAGCGTGTTAA-AGC-ATCATA--CT---
--AAATAGAGTTAAATTTTAATTAAACTGTAAAAAGCCATAATTATA-ACAAAAATAAAT
GACGAAAGTA-ACCCTACAATA-----GCTGA-TACACCATAGCTAAGACCCAAACTGGG
ATTAGATACCCCACTATGCTTAG-CCCTA-AACACAAATAATTA--TAAGAACAA-AATT
ATTCGCCAGAGTACTACCGGCAACAGCCCGAAACTCAAAGGACTTGGCGGTGCTTTATAC
CCTTCTAGAGGAGCCTGTTCTATAATCGATA-AACCCCGATAAACCTCACCAATCCTTGC
T-AATACAGTCTATATACCGCCATCTTCAGCAAACCCTAAAAAAGGGACAAAAGTAAGCT
CAATAA---TAACACATAAAGACGTTAGGTCAAGGTGTAACCTATGGAGTGG-GAAGAAA
TGGGCTACA-TTTTCTACCC----AAGAAAA-----TTTAA----TACGAAA-GCCATTA
TGAAATT---AATAGC-CAAAGGAGGATTTAGCAGTAAAC-TAAGAATAGAGTGCTTAGT
TGAATCAGGCCATGAAGCACGCACACACCGCCCGTCACCCTCCTCAAGTAA------ATA
TGAT--ATACTTAAACCT--ATT--TACATATAT---CA-ACCACACG--AGAGGAGACA
A
>Ovis_aries_KF302451 Ovis aries isolate AP053 mitochondrion, complete genome
GGACTAAAAGGAGCAGGTATCAAGCACAC--ACTCTT---GTAGCTCACAACGCCTTGCT
TAACCACACCCCCACGGGAGACAGCAGTAACAAAAATTAAGCCATAAACGAAAGTTTGAC
TAAGCCATATTGA------CCAGGGTTGGTAAATCTCGTGCCAGCCACCGCGGTCATACG
ATTGACCCAAGCTAACAGG-AGTACGGCGTAAAGCGTGTTAA-AGC-ATCATA--CT---
--AAATAGAGTTAAATTTTAATTAAACTGTAAAAAGCCATAATTATA-ACAAAAATAAAT
GACGAAAGTA-ACCCTACAATA-----GCTGA-TACACCATAGCTAAGACCCAAACTGGG
ATTAGATACCCCACTATGCTTAG-CCCTA-AACACAAATAATTA--TAAAAACAA-AATT
ATTCGCCAGAGTACTACCGGCAACAGCCCGAAACTCAAAGGACTTGGCGGTGCTTTATAC
CCTTCTAGAGGAGCCTGTTCTATAATCGATA-AACCCCGATAAACCTCACCAATCCTTGC
T-AATACAGTCTATATACCGCCATCTTCAGCAAACCCTAAAAAAGGGACAAAAGTAAGCT
CAATAA---TAACACATAAAGACGTTAGGTCAAGGTGTAACCTATGGAGTGG-GAAGAAA
TGGGCTACA-TTTTCTACCC----AAGAAAA-----TTTAA----TACGAAA-GCCATTA
TGAAATT---AATAGC-CAAAGGAGGATTTAGCAGTAAAC-TAAGAATAGAGTGCTTAGT
TGAATCAGGCCATGAAGCACGCACACACCGCCCGTCACCCTCCTCAAGTAA------ATA
TGAT--ATACTTAAACCT--ATT--TACATATAT---CA-ACCACACG--AGAGGAGACA
A
>Ovis_aries_KF302456 Ovis aries isolate SO030 mitochondrion, complete genome
GGACTAAAAGGAGCAGGTATCAAGCACAC--ACTCTT---GTAGCTCACAACGCCTTGCT
TAACCACACCCCCACGGGAGACAGCAGTAACAAAAATTAAGCCATAAACGAAAGTTTGAC
TAAGCCATATTGA------CCAGGGTTGGTAAATCTCGTGCCAGCCACCGCGGTCATACG
ATTGACCCAAGCTAACAGG-AGTACGGCGTAAAGCGTGTTAA-AGC-ATCATA--CT---
--AAATAGAGTTAAATTTTAATTAAACTGTAAAAAGCCATAATTATA-ACAAAAATAAAT
GACGAAAGTA-ACCCTACAATA-----GCTGA-TACACCATAGCTAAGACCCAAACTGGG
ATTAGATACCCCACTATGCTTAG-CCCTA-AACACAAATAATTA--TAAAAACAA-AATT
ATTCGCCAGAGTACTACCGGCAACAGCCCGAAACTCAAAGGACTTGGCGGTGCTTTATAC
CCTTCTAGAGGAGCCTGTTCTATAATCGATA-AACCCCGATAAACCTCACCAATCCTTGC
T-AATACAGTCTATATACCGCCATCTTCAGCAAACCCTAAAAAAGGGACAAAAGTAAGCT
CAATAA---TAACACATAAAGACGTTAGGTCAAGGTGTAACCTATGGAGTGG-GAAGAAA
TGGGCTACA-TTTTCTACCC----AAGAAAA-----TTTAA----TACGAAA-GCCATTA
TGAAATT---AATAGC-CAAAGGAGGATTTAGCAGTAAAC-TAAGAATAGAGTGCTTAGT
TGAATCAGGCCATGAAGCACGCACACACCGCCCGTCACCCTCCTCAAGTAA------ATA
TGAT--ATACTTAAACCT--ATT--TACATATAT---CA-ACCACACG--AGAGGAGACA
A
>Parantechinus_apicalis_FN666601 Parantechinus apicalis partial mitochondrial genome
GTT-TAA-AGGAGTGGGTATCAGGCACACTTATA--AA-AGTAGCCCATGACACCTTGTT
TAACCACACCCCCACGGGTTACAGCAGTGACTAACATTGAGCTATAAACGAAAGTTTGAC
TAAATCATAATAAA-----TAAGGGTTGGTAAATCTCGTGCCAGCCACCGCGGTCATACG
ATTAACCCAAACTAACAGA-ACAACGGCGTAAAGGGTGTTTA-AGC-ATTTAATCCATTA
AA---TAAAGTTAAAACTCAACTACGCTGTAATACGCCCCAGTTG-ACATTAAAATACGC
AACTTACGTG-ACTTTAC--TAA---TGCTGAGGACACTAAAGCTAAGGTACAAACTGGG
ATTAGATACCCCACTATGCTTAG-CCGTA-AACCAAGGTAGTTA---AACAACAA-AACT
ACTCGCCAGAGAACTACTAGCCACTGCTTAAAACTCGGAGGACTTGGCGGTGCCCTAGAC
CCTCCTAGAGGAGCCTGTTCTATAATCGAT-AAACCACGATACACCTCACCCCTTCTAGC
TTA--TCAGTCTATATACCGCCATCGTCAGCTCACCCCAAT-AGGGAAACAAAGTGAGCG
AAATCATG--ATACCATAAAAACGTTAGGTCAAGGTGTAGCATATGAA-GGGGGAAGTAA
TGGGCTACA-TTTTCTAT----ATTAGAACA-------TA------ACGGATTGTC-TAT
TGAAAC----AAAGACATGAAGGAGGATTTAGTAGTAAAT-TAAGAATAGAGAGCTTAGT
TGAAATAGGCAATGGGGTGCGTACACACCGCCCGTCACCCTCCTCAATAA---AGTA--A
CCTTT---GAT---ACCT-AATTAGAA----TA--CGCC-AAA----A--AGAGGAGAAA
A
>Phascolosorex_dorsalis_AF009895_(modified) Phascolosorex dorsalis 12S ribosomal RNA gene, complete sequence; mitochondrial gene for mitochondrial product
GTC-TAA-AGGAGCTGGTATCAGGCACACTTATA--TA-AGCAGCCCATGACACCTTGTT
CAACCACACCCCCACGGGTTACAGCAGTGACTAACATTGAGCCATAAACGAAAGTTTGAC
TAAATCATAGTAAA-----TAAGGGTTGGTCAATCTCGTGCCAGCCACCGCGGTCATACG
ATTAACCCAAATTAACAGA-AGAACGGCGTAAAGGGTGTTTA-AGC-ACATAACCCATTA
AA---TAAAGTTAAAAATCAACTACGCTGTAATACGCCCCAGTTG-ATATTAAAATACAC
GACTAACATG-ACTTTAC--TAA---TGCTGAAGACACTAAAGCTAAGGGACAAACTGGG
ATTAGAGACCCCACTATGCTTAG-CCATA-AACCTAGGTAATTAAT--TTAACAA-AATT
ACTCGCCAGAGAACTACAAGCTACTGCTTAAAACTCAAAGGACTTGGCGGTGCCCTAGAC
CCTCCTAGAGGAGCCTGTTCTATAATCGAT-AAACCCCGATACACCTCACCCCTTCTCGC
CTA--TCAGTCTATATACCGCCATCGTCAGCTCACCCCTAT-AGGG-TCCAAAGTGAGCA
AAATCATATGAAACCATAAAAACGTTAGGTCAAGGTGTAGCATATGAA-GGGGGAAGCAA
TGGGCTACA-TTTTCTAT----GCTAGAACA-------CA------ACGAATTGTCC-AT
TGAAAC----AAGGATATGAAGGAGGATTTAGTAGTAAAT-TAAGAATAGAGAGCTTAAT
TGAACTAGGCAATAGGGTGCGTACACACCGCCCGTCACCCTCCTCGATAA---AGTAATA
CTAT-----AT---ACCT-AATTTGAA----TA--CGCC-ATA----A--AGAGGAGAAA
A
>Phascolosorex_dorsalis_AY536433_(modified) Phascolosorex dorsalis voucher 52 12S ribosomal RNA gene, complete sequence; mitochondrial
GTC-TAA-AGGAGCTGGTATCAGGCACACTTATA--TA-AGCAGCCCATGACACCTTGTT
CAACCACACCCCCACGGGTTACAGCAGTGACTAACATTGAGCCATAAACGAAAGTTTGAC
TAAATCATAGTAAA-----TAAGGGTTGGTCAATCTCGTGCCAGCCACCGCGGTCATACG
ATTAACCCAAATTAACAGA-AGAACGGCGTAAAGGGTGTTTA-AGC-ACATAACCCATTA
AA---TAAAGTTAAAAATCAACTACGCTGTAATACGCCCCAGTTG-ATATTAAAATACAC
GACTAACATG-ACTTTAC--TAA---TGCTGAAGACACTAAAGCTAAGGGACAAACTGGG
ATTAGAGACCCCACTATGCTTAG-CCATA-AACCTAGGTAATTAA--AT-AACAA-AATT
ACTCGCCAGAGAACTACAAGCTACTGCTTAAAACTCAAAGGACTTGGCGGTACCCTAGAC
CCTCCTAGAGGAGCCTGTTCTATAATCGAT-AAACCCCGATTCACCTCACCCCTTCTCGC
CTA--TCAGTCTATATACCGCCATCGTCAGCTCACCCCTAT-AGGGTCCCAAAGTGAGCA
AAATCATAT-AAACCATAAAAACGTTAGGTCAAGGTGTAGCATATGAA-GGGGGAAGCAA
TGGGCTACA-TTTTCTAT----GCTAGAACA-------CA------ACGAATTGTCC-AT
TGAAAC----ATGGACATGAAGGAGGATTTAGTAGTAAAT-TAAGAATAGAGAGCTTAAT
TGAACTAGGCAATAGGGTGCGTACACACCGCCCGTCACCCTCCTCGATAA---AGTAATA
CTAT-----AT---ACCT-AATTTGAA----TA--CGCC-ATA----A--AGAGGAGAAA
A
>Phascolosorex_dorsalis_KJ868144 Phascolosorex dorsalis voucher ABTC51420 mitochondrion, partial genome
GTC-TAA-AGGAGCTGGTATCAGGCACACTTATA--TA-AGCAGCCCATGACACCTTGTT
CAACCACACCCCCACGGGTTACAGCAGTGACTAACATTGAGCCATAAACGAAAGTTTGAC
TAAATCATAGTAAA-----TAAGGGTTGGTCAATCTCGTGCCAGCCACCGCGGTCATACG
ATTAACCCAAATTAACAGA-AAAACGGCGTAAAGGGTGTTTA-AGC-ACATAACCCATTA
AA---TAAAGTTAAAAATCAACCACGCTGTAATACGCCCCAGTTG-ATATTAAAATACAC
GACTAACATG-ACTTTAC--TAA---TGCTGAAGACACTAAAGCTAAGAGACAAACTGGG
ATTAGAGACCCCACTATGCTTAG-CCATA-AACCTAGGTAATTAAT-AT-AACAA-AATT
ACTCGCCAGAGAACTACAAGCTACTGCTTAAAACTCAAAGGACTTGGCGGTACCCTAGAC
CCTCCTAGAGGAGCCTGTTCTATAATCGAT-AAACCCCGATACACCTCACCCCTTCTCGC
CTA--TCAGTCTATATACCGCCATCGTCAGCTCACCCCTAT-AGGGTCCAAAAGTGAGCA
AAATCATAT-AAACCATAAAAACGTTAGGTCAAGGTGTAGCATATGAA-GGGGGAAGCAA
TGGGCTACA-TTTTCTAT----GCTAGAACA-------CA------ACGAATTGTCC-AT
TGAAAC----ATGGATATGAAGGAGGATTTAGTAGTAAAT-TAAGAATAGAGAGCTTAAT
TGAACTTGGCAATAGGGTGCGTACACACCGCCCGTCACCCTCCTCGATAA---AGTAATA
CTAT-----AT---ACCT-AATTTGAA----TA--CGCC-ATA----A--AGAGGAGAAA
A
>Pseudantechinus_bilarni_AF009884_(modified) Parantechinus bilarni 12S ribosomal RNA gene, mitochondrial gene for mitochondrial rRNA, complete sequence
GTC-TAA-AGGAGCAGGTATCAGGCACACTTAAA---A-AGTAGCCCATAACACCTTGTT
TAACCACACCCCCACGGGTTACAGCAGTGACTAACATTGAGCTATAAACGAAAGTTTGAC
TAAATCATAATAAA-----TAAGGGTTGGTAAATCTCGTGCCAGCCACCGCGGTCATACG
ATTAACCCAAGTTAACAGA-ACAACGGCGTAAAGGGTGTTTA-AG---CATTCATCATAC
AAA--TAAAGTTAAAGCTCAACTACGCTGTAATACGCCATAGTTG-ACATTAAAATACGC
AACTTACGTG-ACTTTACCAA-----TGCTGAAGACACTAAAGCTAAGATACAAACTGGG
ATTAGAGACCCCACTATGCTTAG-CCGTA-AACCAAGGTAATTAA--AT-AACAA-AATT
ACTCGCCAGAGAACTACTAGCCACTGCTTAAAACTCAAAGGACTTGGCGGTGCCCTAGAC
CCTCCTAGAGGAGCCTGTTCTATAATCGAT-AAACCCCGATACACCTCACCCCTTCTAGC
CTA--TCAGTCTATATACCGCCATCGTCAGCTCACCCCAAT-AGGGCCCAAAAGTGAGCA
AAATCATCT-AAACCATAAAAACGTTAGGTCAAGGTGTAGCATATGAA-GGGGGAAGCAA
TGGGCTACA-TTTTCTAT----GCTAGAACA-------CA------ACGGATTGTC-TAT
TGAAAT----AAAGACATGAAGGAGGATTTAGTAGTAAAT-TAAGAATAGAGAGCTTAGT
TGAAATAGGCAATAGGGTGCGTACACACCGCCCGTCACCCTCCTCAATAA---AGTA--A
CCTTC---GAT---ACCT-AATAAGAA----TA--CGCC-AAA----A--AGAGGAGAAA
A
>Pseudantechinus_macdonnellensis_EU086642_(modified) Pseudantechinus macdonnellensis haplotype Pipalyatjara 12S ribosomal RNA gene, complete sequence; mitochondrial
GTC-TAA-AGGAGCAGGTATCAGGCACACTTATTA-AA-AGTAGCCCATAACACCTTGTT
CAACCACACCCCCACGGGTTACAGCAGTGACTAACATTGAGCTATAAACGAAAGTTTGAC
TAAATTATAATAAA-----TTAGGGTTGGTAAATCTCGTGCCAGCCACCGCGGTCATACG
ATTAACCCAAATTAACAGA-AGAACGGCGTAAAGGGTGTTTA-AGC-ATTTAATCTCCTA
AA---TAAAGTTAAAACTCAACTACGCTGTAATACGCCCCAGTTG-ATATTAAAATACGC
AACTTACGTG-ACTTTAC--TAA---TGCTGAAGACACTAAAGCTAAGATACAAACTGGG
ATTAGAGACCCCACTATGCTTAG-CCGTA-AACCTAGGTAGTTAA--AT-AACAA-AACT
ACTCGCCAGAGAACTACTAGCCACTGCTTAAAACTCAAAGGACTTGGCGGTGCCCTAGAC
CCTCCTAGAGGAGCCTGTTCTATAATCGAT-AAACCACGATACACCTCACCCCTTCTAGC
TTA--TCAGTCTATATACCGCCATCGTCAGCTCACCCCAAT-AGGGCTCAAAAGTGAGCA
AGATCATT--TAACCATAAAAACGTTAGGTCAAGGTGTAGCATATGAA-GGGGGAAGCAA
TGGGCTACA-TTTTCTAC----AATAGAACA-------TA------ACGAATTGTC-TAT
TGAAAC----ATAGACATGAAGGAGGATTTAGTAGTAAAT-TAAGAATAGAGAGCTTAAT
TGAAATAGGCAATAGGGTGCGTACACACCGCCCGTCACCCTCCTCAATAA---AGTA--A
CCTTC---CAT---ACCT-AATAAGAA----TA--CGCC-AAA----A--AGAGGAGAAA
A
>Pseudantechinus_mimulus_EU086643_(modified) Pseudantechinus mimulus haplotype Sir Edward Pellew Islands 12S ribosomal RNA gene, complete sequence; mitochondrial
GTC-TAA-AGGAGCAGGTATCAGGCACACTTATTA-AA-AGTAGCCCATAACACCTTGTT
CAACCACACCCCCACGGGTTACAGCAGTGACTAACATTGAGCTATAAACGAAAGTTTGAC
TAAATTATAATAAA-----ACAGGGTTGGTAAATCTCGTGCCAGCCACCGCGGTCATACG
ATTAACCCAAATTAACAGA-AGAACGGCGTAAAGGGTGTTTA-AGC-ATTTAATTTCCTA
AA---TAGAGTTAAAACTCAACTACGCTGTAATACGCCCCAGTTG-ATATTAAAATACGC
AACTTACGTG-ACTTTAC--TAA---TGCTGAAGACACTAAAGCTAAGACACAAACTGGG
ATTAGAGACCCCACTATGCTTAG-CCATA-AACCTAGGTAGTTAA--AT-AACAA-AACT
ACTCGCCAGAGAACTACTAGCCACTGCTTAAAACTCAAAGGACTTGGCGGTGCCCTAGAC
CCTCCTAGAGGAGCCTGTTCTATAATCGAT-AAACCACGATACACCTCACCCCTTCTAGC
TTA--TCAGTCTATATACCGCCATCGTCAGCTCACCCCAAT-AGGGCCCAAAAGTGAGCA
AGATCATT--AAACCATAAAAACGTTAGGTCAAGGTGTAACATATGAA-GGGGGAAGCAA
TGGGCTACA-TTTTCTAC----AATAGAACA-------TA------ACGAATTGTC-TAT
TGAAAC----ATAGACATGAAGGAGGATTTAGTAGTAAAT-TAAGAATAGAGAGCTTAAT
TGAAATAGGCAATAGGGTGCGTACACACCGCCCGTCACCCTCCTCAATAA---AGTA--A
CCTTC---CAT---ACCT-AATAAGAA----TA--TACC-AAA----A--AGAGGAGAAA
A
>Pseudantechinus_roryi_EU086650_(modified) Pseudantechinus roryi haplotype Cape Range 1 12S ribosomal RNA gene, complete sequence; mitochondrial
GTC-TAA-AGGAGCAGGTATCAGGCACACTTATTA-AA-AGTAGCCCATAACACCTTGTT
CAACCACACCCCCACGGGTTACAGCAGTGACTAACATTGAGCTATAAACGAAAGTTTGAC
TAAATTATAATAAA-----TTAGGGTTGGTAAATCTCGTGCCAGCCACCGCGGTCATACG
ATTAACCCAAATTAACAGA-AGAACGGCGTAAAGGGTGTTTA-AGC-ATTTAATTTCCTA
AA---TAAAGTTAAAACTCAACTACGCTGTAATACGCCCCAGTTG-ATATTAAAATACGC
AACTTACGTG-ACTTTAC--TAA---TGCTGAAGACACTAAAGCTAAGATACAAACTGGG
ATTAGAGACCCCACTATGCTTAG-CCGTA-AACCTAGGTAGTTAA--AT-AACAA-AACT
ACTCGCCAGAGAACTACTAGCCACTGCTTAAAACTCAAAGGACTTGGCGGTGCCCTAGAC
CCTCCTAGAGGAGCCTGTTCTATAATCGAT-AAACCACGATACACCTCACCCCTTCTAGC
TTA--TCAGTCTATATACCGCCATCGTCAGCTCACCCCAAT-AGGGCTCAAAAGTGAGCA
AGATCATT--TAACCATAAAAACGTTAGGTCAAGGTGTAGCATATGAA-GGGGGAAGCAA
TGGGCTACA-TTTTCTAC----AATAGAACA-------TA------ACGAATTGTC-TAT
TGAAAC----ATAGACATGAAGGAGGATTTAGTAGTAAAT-TAAGAATAGAGAGCTTAAT
TGAAATAGGCAATAGGGTGCGTACACACCGCCCGTCACCCTCCTCAATAA---AGTA--A
CCTTC---CAT---ACCT-AATAAGAA----TA--CGCC-AAA----A--AGAGGAGAAA
A
>Pseudantechinus_woolleyae_EU086645_(modified) Pseudantechinus woolleyae haplotype Poona Hill 12S ribosomal RNA gene, complete sequence; mitochondrial
GTA-TAA-AGGAGCAGGTATCAGGTACACTTACTA-AA-AGTAGCCCATAACACCTTGTT
CAACCACATCCCCACGGGTTACAGCAGTGACTAACATTGAGCTATAAACGAAAGTTTGAC
TAAATCATGATAAA-----TAAGGGTTGGTAAATCTCGTGCCAGCCACCGCGGTCATACG
ATTAACCCAAATTAACAGA-AAAACGGCGTAAAGGGTGTTTAAAC--ATTTAATCTACCA
AA---TAAAGTTAAAACTCAACTACGCTGTAATACGCCACAGTTG-ATATTAAAATACGC
AACTTACGTG-ACTTTAT--TAA---TGTTGAAGACACTAAAGCTAAGACACAAACTGGG
ATTAGAGACCCCACTATGCTTAG-CTATA-AACTAAGGTAGTTTC--AT-AACAA-AACT
ACTCGCCAGAGAACTACTAGCCACTGCTTAAAACTCAAAGGACTTGGCGGTGCCCTAGAC
CCTCCTAGAGGAGCCTGTTCTATAATCGAT-AAACCCCGATACACCTCACCCCTTCTAGC
TTA--TCAGTCTATATACCGCCATCGTCAGCTCACCCCAAT-AGGGCCCAGAAGTGAGCA
AAATCATG--AAACCATAAAAACGTTAGGTCAAGGTGTAGCATATGAA-GGGGGAAGCGA
TGGGCTACA-TTTTCTAC----ATTAGAACA-------TT------ACGGATTGTC-TAT
TGAAAC----AAAGACATGAAGGAGGATTTAGTAGTAAAT-TAAGAATAGAGAGCTTAAT
TGAAATAGGCAATAGGGTGCGTACACACCGCCCGTCACCCTCCTCAATAA---AGTA--A
CCTTC---CAT---ACCT-AATAAGAA----TA--CGCC-AAA----A--AGAGGAGAAA
A
>Sarcophilus_harrisii_JX475454 Sarcophilus harrisii voucher USNM:582025 mitochondrion, complete genome
GTA-TAA-AGGAGCTGGTATCAGGCACACTAAAA---C-AGCAGCCCATGACACCTTGTT
TAACCACACCCCCACGGGTTACAGCAGTGACTAATATTGAGCTATAAACGAAAGTTTGAC
TAAATCATAATAAA-----TAAGGGTTGGTAAATCTCGTGCCAGCCACCGCGGTCATACG
ATTAACCCAAATTAACAGA-AACACGGCGTAAAGGGTGTTTA-AGC-ACGCAA-CCAAAC
AAA--TAAAGCTAAAATTCAATTATGCTGTAATACGCCCTAGTTG-ATACTAAAATACAC
AACTTACGTG-ACTTTAC--TAAA---GCTGAAGACACTAAAGCTAAGGTACAAACTGGG
ATTAGAGACCCCACTATGCTTGG-CCGTA-AACCTAGGTAATTAA--AT-AACAA-AATT
ACTCGCCAGAGAACTACTAGCAACCGCTTAAAACTCAAAGGACTTGGCGGTGCCCTAGAC
CCTCCTAGAGGAGCCTGTTCTATAATCGAT-AAACCCCGATATACCTCACCCCTTCTCGC
TCAA--CAGTCTATATACCGCCATCGTCAGCTCACCCCAAT-AGGGGCCCAAAGTGAGCA
AAATCATC--AAATCATAAAAACGTTAGGTCAAGGTGTAACATATGAA-GGGGGAAGTAA
TGGGCTACA-TTTTCTAT----ACTAGAGCA-------TA------ACGAATTGTCA-AC
TGAAAT----AAAGACATGAAGGAGGATTTAGTAGTAAAT-TAAGAATAGAGAGCTTAAT
TGAAATAGGCAATAGGGTGCGTACACACCGCCCGTCACCCTCCTCAATAA---AGTA--A
CTTTT---AAT---ACCT-AATTACAA----TA--CACC-AAA----A--AGAGGAGAAA
A
>Sarcophilus_harrisii_JX475455 Sarcophilus harrisii isolate Cedric mitochondrion, complete genome
ATA-TAA-AGGAGCTGGTATCAGGCACACTAAAA---C-AGCAGCCCATGACACCTTGTT
TAACCACACCCCCACGGGTTACAGCAGTGACTAATATTGAGCTATAAACGAAAGTTTGAC
TAAATCATAATAAA-----TAAGGGTTGGTAAATCTCGTGCCAGCCACCGCGGTCATACG
ATTAACCCAAATTAACAGA-AACACGGCGTAAAGGGTGTTTA-AGC-ACGCAA-CCAAAC
AAA--TAAAGCTAAAATTCAATTATGCTGTAATACGCCCTAGTTG-ATACTAAAATACAC
AACTTACGTG-ACTTTAC--TAAA---GCTGAAGACACTAAAGCTAAGGTACAAACTGGG
ATTAGAGACCCCACTATGCTTAG-CCGTA-AACCTAGGTAATTAA--AT-AACAA-AATT
ACTCGCCAGAGAACTACTAGCAACCGCTTAAAACTCAAAGGACTTGGCGGTGCCCTAGAC
CCTCCTAGAGGAGCCTGTTCTATAATCGAT-AAACCCCGATATACCTCACCCCTTCTCGC
TCAA--CAGTCTATATACCGCCATCGTCAGCTCACCCCAAT-AGGGGCCCAAAGTGAGCA
AAATCATC--AAATCATAAAAACGTTAGGTCAAGGTGTAACATATGAA-GGGGGAAGTAA
TGGGCTACA-TTTTCTAT----ACTAGAGCA-------TA------ACGAATTGTCA-AC
TGAAAT----AAAGACATGAAGGAGGATTTAGTAGTAAAT-TAAGAATAGAGAGCTTAAT
TGAAATAGGCAATAGGGTGCGTACACACCGCCCGTCACCCTCCTCAATAA---AGTA--A
CTTTT---AAT---ACCT-AATTACAA----TA--CACC-AAA----A--AGAGGAGAAA
A
>Sarcophilus_harrisii_JX475456 Sarcophilus harrisii isolate TD197 mitochondrion, complete genome
GTA-TAA-AGGAGCTGGTATCAGGCACACTAAAA---C-AGCAGCCCATGACACCTTGTT
TAACCACACCCCCACGGGTTACAGCAGTGACTAATATTGAGCTATAAACGAAAGTTTGAC
TAAATCATAATAAA-----TAAGGGTTGGTAAATCTCGTGCCAGCCACCGCGGTCATACG
ATTAACCCAAATTAACAGA-AACACGGCGTAAAGGGTGTTTA-AGC-ACGCAA-CCAAAC
AAA--TAAAGCTAAAATTCAATTATGCTGTAATACGCCCTAGTTG-ATACTAAAATACAC
AACTTACGTG-ACTTTAC--TAAA---GCTGAAGACACTAAAGCTAAGGTACAAACTGGG
ATTAGAGACCCCACTATGCTTAG-CCGTA-AACCTAGGTAATTAA--AT-AACAA-AATT
ACTCGCCAGAGAACTACTAGCAACCGCTTAAAACTCAAAGGACTTGGCGGTGCCCTAGAC
CCTCCTAGAGGAGCCTGTTCTATAATCGAT-AAACCCCGATATACCTCACCCCTTCTCGC
TCAA--CAGTCTATATACCGCCATCGTCAGCTCACCCCAAT-AGGGGCCCAAAGTGAGCA
AAATCATC--AAATCATAAAAACGTTAGGTCAAGGTGTAACATATGAA-GGGGGAAGTAA
TGGGCTACA-TTTTCTAT----ACTAGAGCA-------TA------ACGAATTGTCA-AC
TGAAAT----AAAGACATGAAGGAGGATTTAGTAGTAAAT-TAAGAATAGAGAGCTTAAT
TGAAATAGGCAATAGGGTGCGTACACACCGCCCGTCACCCTCCTCAATAA---AGTA--A
CTTTT---AAT---ACCT-AATTACAA----TA--CACC-AAA----A--AGAGGAGAAA
A
>Sarcophilus_harrisii_JX475457 Sarcophilus harrisii isolate TD184 mitochondrion, complete genome
NNNNTAA-AGGAGCTGGTATCAGGCACACTAAA----ACAGCAGCCCATGACACCTTGTT
TAACCACACCCCCACGGGTTACAGCAGTGACTAATATTGAGCTATAAACGAAAGTTTGAC
TAAATCATAATAAA-----TAAGGGTTGGTAAATCTCGTGCCAGCCACCGCGGTCATACG
ATTAACCCAAATTAACAGA-AACACGGCGTAAAGGGTGTTTA-AGC-ACG-CAACCAAAC
--AAATAAAGCTAAAATTCAATTATGCTGTAATACGCCCTAGTTG-ATACTAAAATACAC
AACTTACGTG-ACTTTACTAA-A----GCTGAAGACACTAAAGCTAAGGTACAAACTGGG
ATTAGAGACCCCACTATGCTTAG-CCGTA-AACCTAGGTAATTAA--AT-AACAA-AATT
ACTCGCCAGAGAACTACTAGCAACCGCTTAAAACTCAAAGGACTTGGCGGTGCCCTAGAC
CCTCCTAGAGGAGCCTGTTCTATAATCGATA-AACCCCGATATACCTCACCCCTTCTCGC
T-CAA-CAGTCTATATACCGCCATCGTCAGCTCACCCCAAT-AGGGGCCCAAAGTGAGCA
AAATCATC--AAATCATAAAAACGTTAGGTCAAGGTGTAACATATGAA-GGGGGAAGTAA
TGGGCTACA-TTTTCTAT----ACTAGAGCA-------TA------ACGAATTGTC-AAC
TGAAAT----AAAGACATGAAGGAGGATTTAGTAGTAAA-TTAAGAATAGAGAGCTTAAT
TGAAATAGGCAATAGGGTGCGTACACACCGCCCGTCACCCTCCTCAATAA---AGTAA--
CTTTT---AATA---CCT-AATTACAA----T----ACA-CCAAAA----AGAGGAGAAA
A
>Sarcophilus_harrisii_JX475458 Sarcophilus harrisii isolate U1784 mitochondrion, complete genome
NNNNTAA-AGGAGCTGGTATCAGGCACACTAAA----ACAGCAGCCCATGACACCTTGTT
TAACCACACCCCCACGGGTTACAGCAGTGACTAATATTGAGCTATAAACGAAAGTTTGAC
TAAATCATAATAAA-----TAAGGGTTGGTAAATCTCGTGCCAGCCACCGCGGTCATACG
ATTAACCCAAATTAACAGA-AACACGGCGTAAAGGGTGTTTA-AGC-ACG-CAACCAAAC
--AAATAAAGCTAAAATTCAATTATGCTGTAATACGCCCTAGTTG-ATACTAAAATACAC
AACTTACGTG-ACTTTACTAA-A----GCTGAAGACACTAAAGCTAAGGTACAAACTGGG
ATTAGAGACCCCACTATGCTTAG-CCGTA-AACCTAGGTAATTAA--AT-AACAA-AATT
ACTCGCCAGAGAACTACTAGCAACCGCTTAAAACTCAAAGGACTTGGCGGTGCCCTAGAC
CCTCCTAGAGGAGCCTGTTCTATAATCGATA-AACCCCGATATACCTCACCCCTTCTCGC
T-CAA-CAGTCTATATACCGCCATCGTCAGCTCACCCCAAT-AGGGGCCCAAAGTGAGCA
AAATCATC--AAATCATAAAAACGTTAGGTCAAGGTGTAACATATGAA-GGGGGAAGTAA
TGGGCTACA-TTTTCTAT----ACTAGAGCA-------TA------ACGAATTGTC-AAC
TGAAAT----AAAGACATGAAGGAGGATTTAGTAGTAAA-TTAAGAATAGAGAGCTTAAT
TGAAATAGGCAATAGGGTGCGTACACACCGCCCGTCACCCTCCTCAATAA---AGTAA--
CTTTT---AATA---CCT-AATTACAA----T----ACA-CCAAAA----AGAGGAGAAA
A
>Sarcophilus_harrisii_JX475459 Sarcophilus harrisii isolate U1783 mitochondrion, complete genome
ATA-TAA-AGGAGCTGGTATCAGGCACACTAAAA---C-AGCAGCCCATGACACCTTGTT
TAACCACACCCCCACGGGTTACAGCAGTGACTAATATTGAGCTATAAACGAAAGTTTGAC
TAAATCATAATAAA-----TAAGGGTTGGTAAATCTCGTGCCAGCCACCGCGGTCATACG
ATTAACCCAAATTAACAGA-AACACGGCGTAAAGGGTGTTTA-AGC-ACGCAA-CCAAAC
AAA--TAAAGCTAAAATTCAATTATGCTGTAATACGCCCTAGTTG-ATACTAAAATACAC
AACTTACGTG-ACTTTAC--TAAA---GCTGAAGACACTAAAGCTAAGGTACAAACTGGG
ATTAGAGACCCCACTATGCTTAG-CCGTA-AACCTAGGTAATTAA--AT-AACAA-AATT
ACTCGCCAGAGAACTACTAGCAACCGCTTAAAACTCAAAGGACTTGGCGGTGCCCTAGAC
CCTCCTAGAGGAGCCTGTTCTATAATCGAT-AAACCCCGATATACCTCACCCCTTCTCGC
TCAA--CAGTCTATATACCGCCATCGTCAGCTCACCCCAAT-AGGGGCCCAAAGTGAGCA
AAATCATC--AAATCATAAAAACGTTAGGTCAAGGTGTAACATATGAA-GGGGGAAGTAA
TGGGCTACA-TTTTCTAT----ACTAGAGCA-------TA------ACGAATTGTCA-AC
TGAAAT----AAAGACATGAAGGAGGATTTAGTAGTAAAT-TAAGAATAGAGAGCTTAAT
TGAAATAGGCAATAGGGTGCGTACACACCGCCCGTCACCCTCCTCAATAA---AGTA--A
CTTTT---AAT---ACCT-AATTACAA----TA--CACC-AAA----A--AGAGGAGAAA
A
>Sarcophilus_harrisii_JX475460 Sarcophilus harrisii isolate Tumor mitochondrion, complete genome
NNNNTAA-AGGAGCTGGTATCAGGCACACTAAA----ACAGCAGCCCATGACACCTTGTT
TAACCACACCCCCACGGGTTACAGCAGTGACTAATATTGAGCTATAAACGAAAGTTTGAC
TAAATCATAATAAA-----TAAGGGTTGGTAAATCTCGTGCCAGCCACCGCGGTCATACG
ATTAACCCAAATTAACAGA-AACACGGCGTAAAGGGTGTTTA-AGC-ACG-CAACCAAAC
--AAATAAAGCTAAAATTCAATTATGCTGTAATACGCCCTAGTTG-ATACTAAAATACAC
AACTTACGTG-ACTTTACTAA-A----GCTGAAGACACTAAAGCTAAGGTACAAACTGGG
ATTAGAGACCCCACTATGCTTGG-CCGTA-AACCTAGGTAATTAA--AT-AACAA-AATT
ACTCGCCAGAGAACTACTAGCAACCGCTTAAAACTCAAAGGACTTGGCGGTGCCCTAGAC
CCTCCTAGAGGAGCCTGTTCTATAATCGATA-AACCCCGATATACCTCACCCCTTCTCGC
T-CAA-CAGTCTATATACCGCCATCGTCAGCTCACCCCAAT-AGGGGCCCAAAGTGAGCA
AAATCATC--AAATCATAAAAACGTTAGGTCAAGGTGTAACATATGAA-GGGGGAAGTAA
TGGGCTACA-TTTTCTAT----ACTAGAGCA-------TA------ACGAATTGTC-AAC
TGAAAT----AAAGACATGAAGGAGGATTTAGTAGTAAA-TTAAGAATAGAGAGCTTAAT
TGAAATAGGCAATAGGGTGCGTACACACCGCCCGTCACCCTCCTCAATAA---AGTAA--
CTTTT---AATA---CCT-AATTACAA----T----ACA-CCAAAA----AGAGGAGAAA
A
>Sarcophilus_harrisii_JX475461 Sarcophilus harrisii isolate TDWilmur mitochondrion, complete genome
NNNNTAA-AGGAGCTGGTATCAGGCACACTAAA----ACAGCAGCCCATGACACCTTGTT
TAACCACACCCCCACGGGTTACAGCAGTGACTAATATTGAGCTATAAACGAAAGTTTGAC
TAAATCATAATAAA-----TAAGGGTTGGTAAATCTCGTGCCAGCCACCGCGGTCATACG
ATTAACCCAAATTAACAGA-AACACGGCGTAAAGGGTGTTTA-AGC-ACG-CAACCAAAC
--AAATAAAGCTAAAATTCAATTATGCTGTAATACGCCCTAGTTG-ATACTAAAATACAC
AACTTACGTG-ACTTTACTAA-A----GCTGAAGACACTAAAGCTAAGGTACAAACTGGG
ATTAGAGACCCCACTATGCTTAG-CCGTA-AACCTAGGTAATTAA--AT-AACAA-AATT
ACTCGCCAGAGAACTACTAGCAACCGCTTAAAACTCAAAGGACTTGGCGGTGCCCTAGAC
CCTCCTAGAGGAGCCTGTTCTATAATCGATA-AACCCCGATATACCTCACCCCTTCTCGC
T-CAA-CAGTCTATATACCGCCATCGTCAGCTCACCCCAAT-AGGGGCCCAAAGTGAGCA
AAATCATC--AAATCATAAAAACGTTAGGTCAAGGTGTAACATATGAA-GGGGGAAGTAA
TGGGCTACA-TTTTCTAT----ACTAGAGCA-------TA------ACGAATTGTC-AAC
TGAAAT----AAAGACATGAAGGAGGATTTAGTAGTAAA-TTAAGAATAGAGAGCTTAAT
TGAAATAGGCAATAGGGTGCGTACACACCGCCCGTCACCCTCCTCAATAA---AGTAA--
CTTTT---AATA---CCT-AATTACAA----T----ACA-CCAAAA----AGAGGAGAAA
A
>Sarcophilus_harrisii_JX475462 Sarcophilus harrisii isolate OUM5286 mitochondrion, complete genome
GTA-TAA-AGGAGCTGGTATCAGGCACACTAAAA---C-AGCAGCCCATGACACCTTGTT
TAACCACACCCCCACGGGTTACAGCAGTGACTAATATTGAGCTATAAACGAAAGTTTGAC
TAAATCATAATAAA-----TAAGGGTTGGTAAATCTCGTGCCAGCCACCGCGGTCATACG
ATTAACCCAAATTAACAGA-AACACGGCGTAAAGGGTGTTTA-AGC-ACGCAA-CCAAAC
AAA--TAAAGCTAAAATTCAATTATGCTGTAATACGCCCTAGTTG-ATACTAAAATACAC
AACTTACGTG-ACTTTAC--TAAA---GCTGAAGACACTAAAGCTAAGGTACAAACTGGG
ATTAGAGACCCCACTATGCTTAG-CCGTA-AACCTAGGTAATTAA--AT-AACAA-AATT
ACTCGCCAGAGAACTACTAGCAACCGCTTAAAACTCAAAGGACTTGGCGGTGCCCTAGAC
CCTCCTAGAGGAGCCTGTTCTATAATCGAT-AAACCCCGATATACCTCACCCCTTCTCGC
TCAA--CAGTCTATATACCGCCATCGTCAGCTCACCCCAAT-AGGGGCCCAAAGTGAGCA
AAATCATC--AAATCATAAAAACGTTAGGTCAAGGTGTAACATATGAA-GGGGGAAGTAA
TGGGCTACA-TTTTCTAT----ACTAGAGCA-------TA------ACGAATTGTCA-AC
TGAAAT----AAAGACATGAAGGAGGATTTAGTAGTAAAT-TAAGAATAGAGAGCTTAAT
TGAAATAGGCAATAGGGTGCGTACACACCGCCCGTCACCCTCCTCAATAA---AGTA--A
CTTTT---AAT---ACCT-AATTACAA----TA--CACC-AAA----A--AGAGGAGAAA
A
>Sarcophilus_harrisii_JX475463 Sarcophilus harrisii isolate Spirit mitochondrion, complete genome
NNNNTAA-AGGAGCTGGTATCAGGCACACTAAA----ACAGCAGCCCATGACACCTTGTT
TAACCACACCCCCACGGGTTACAGCAGTGACTAATATTGAGCTATAAACGAAAGTTTGAC
TAAATCATAATAAA-----TAAGGGTTGGTAAATCTCGTGCCAGCCACCGCGGTCATACG
ATTAACCCAAATTAACAGA-AACACGGCGTAAAGGGTGTTTA-AGC-ACG-CAACCAAAC
--AAATAAAGCTAAAATTCAATTATGCTGTAATACGCCCTAGTTG-ATACTAAAATACAC
AACTTACGTG-ACTTTACTAA-A----GCTGAAGACACTAAAGCTAAGGTACAAACTGGG
ATTAGAGACCCCACTATGCTTGG-CCGTA-AACCTAGGTAATTAA--AT-AACAA-AATT
ACTCGCCAGAGAACTACTAGCAACCGCTTAAAACTCAAAGGACTTGGCGGTGCCCTAGAC
CCTCCTAGAGGAGCCTGTTCTATAATCGATA-AACCCCGATATACCTCACCCCTTCTCGC
T-CAA-CAGTCTATATACCGCCATCGTCAGCTCACCCCAAT-AGGGGCCCAAAGTGAGCA
AAATCATC--AAATCATAAAAACGTTAGGTCAAGGTGTAACATATGAA-GGGGGAAGTAA
TGGGCTACA-TTTTCTAT----ACTAGAGCA-------TA------ACGAATTGTC-AAC
TGAAAT----AAAGACATGAAGGAGGATTTAGTAGTAAA-TTAAGAATAGAGAGCTTAAT
TGAAATAGGCAATAGGGTGCGTACACACCGCCCGTCACCCTCCTCAATAA---AGTAA--
CTTTT---AATA---CCT-AATTACAA----T----ACA-CCAAAA----AGAGGAGAAA
A
>Sarcophilus_harrisii_JX475464 Sarcophilus harrisii voucher USNM:582024 mitochondrion, complete genome
GTA-TAA-AGGAGCTGGTATCAGGCACACTAAAA---C-AGCAGCCCATGACACCTTGTT
TAACCACACCCCCACGGGTTACAGCAGTGACTAATATTGAGCTATAAACGAAAGTTTGAC
TAAATCATAATAAA-----TAAGGGTTGGTAAATCTCGTGCCAGCCACCGCGGTCATACG
ATTAACCCAAATTAACAGA-AACACGGCGTAAAGGGTGTTTA-AGC-ACGCAA-CCAAAC
AAA--TAAAGCTAAAATTCAATTATGCTGTAATACGCCCTAGTTG-ATACTAAAATACAC
AACTTACGTG-ACTTTAC--TAAA---GCTGAAGACACTAAAGCTAAGGTACAAACTGGG
ATTAGAGACCCCACTATGCTTGG-CCGTA-AACCTAGGTAATTAA--AT-AACAA-AATT
ACTCGCCAGAGAACTACTAGCAACCGCTTAAAACTCAAAGGACTTGGCGGTGCCCTAGAC
CCTCCTAGAGGAGCCTGTTCTATAATCGAT-AAACCCCGATATACCTCACCCCTTCTCGC
TCAA--CAGTCTATATACCGCCATCGTCAGCTCACCCCAAT-AGGGGCCCAAAGTGAGCA
AAATCATC--AAATCATAAAAACGTTAGGTCAAGGTGTAACATATGAA-GGGGGAAGTAA
TGGGCTACA-TTTTCTAT----ACTAGAGCA-------TA------ACGAATTGTCA-AC
TGAAAT----AAAGACATGAAGGAGGATTTAGTAGTAAAT-TAAGAATAGAGAGCTTAAT
TGAAATAGGCAATAGGGTGCGTACACACCGCCCGTCACCCTCCTCAATAA---AGTA--A
CTTTT---AAT---ACCT-AATTACAA----TA--CACC-AAA----A--AGAGGAGAAA
A
>Sarcophilus_harrisii_JX475466 Sarcophilus harrisii isolate Montague mitochondrion, complete genome
GTA-TAA-AGGAGCTGGTATCAGGCACACTAAAA---C-AGCAGCCCATGACACCTTGTT
TAACCACACCCCCACGGGTTACAGCAGTGACTAATATTGAGCTATAAACGAAAGTTTGAC
TAAATCATAATAAA-----TAAGGGTTGGTAAATCTCGTGCCAGCCACCGCGGTCATACG
ATTAACCCAAATTAACAGA-AACACGGCGTAAAGGGTGTTTA-AGC-ACGCAA-CCAAAC
AAA--TAAAGCTAAAATTCAATTATGCTGTAATACGCCCTAGTTG-ATACTAAAATACAC
AACTTACGTG-ACTTTAC--TAAA---GCTGAAGACACTAAAGCTAAGGTACAAACTGGG
ATTAGAGACCCCACTATGCTTGG-CCGTA-AACCTAGGTAATTAA--AT-AACAA-AATT
ACTCGCCAGAGAACTACTAGCAACCGCTTAAAACTCAAAGGACTTGGCGGTGCCCTAGAC
CCTCCTAGAGGAGCCTGTTCTATAATCGAT-AAACCCCGATATACCTCACCCCTTCTCGC
TCAA--CAGTCTATATACCGCCATCGTCAGCTCACCCCAAT-AGGGGCCCAAAGTGAGCA
AAATCATC--AAATCATAAAAACGTTAGGTCAAGGTGTAACATATGAA-GGGGGAAGTAA
TGGGCTACA-TTTTCTAT----ACTAGAGCA-------TA------ACGAATTGTCA-AC
TGAAAT----AAAGACATGAAGGAGGATTTAGTAGTAAAT-TAAGAATAGAGAGCTTAAT
TGAAATAGGCAATAGGGTGCGTACACACCGCCCGTCACCCTCCTCAATAA---AGTA--A
CTTTT---AAT---ACCT-AATTACAA----TA--CACC-AAA----A--AGAGGAGAAA
A
>Sarcophilus_harrisii_JX475467 Sarcophilus harrisii isolate TD200 mitochondrion, complete genome
GTA-TAA-AGGAGCTGGTATCAGGCACACTAAAA---C-AGCAGCCCATGACACCTTGTT
TAACCACACCCCCACGGGTTACAGCAGTGACTAATATTGAGCTATAAACGAAAGTTTGAC
TAAATCATAATAAA-----TAAGGGTTGGTAAATCTCGTGCCAGCCACCGCGGTCATACG
ATTAACCCAAATTAACAGA-AACACGGCGTAAAGGGTGTTTA-AGC-ACGCAA-CCAAAC
AAA--TAAAGCTAAAATTCAATTATGCTGTAATACGCCCTAGTTG-ATACTAAAATACAC
AACTTACGTG-ACTTTAC--TAAA---GCTGAAGACACTAAAGCTAAGGTACAAACTGGG
ATTAGAGACCCCACTATGCTTGG-CCGTA-AACCTAGGTAATTAA--AT-AACAA-AATT
ACTCGCCAGAGAACTACTAGCAACCGCTTAAAACTCAAAGGACTTGGCGGTGCCCTAGAC
CCTCCTAGAGGAGCCTGTTCTATAATCGAT-AAACCCCGATATACCTCACCCCTTCTCGC
TCAA--CAGTCTATATACCGCCATCGTCAGCTCACCCCAAT-AGGGGCCCAAAGTGAGCA
AAATCATC--AAATCATAAAAACGTTAGGTCAAGGTGTAACATATGAA-GGGGGAAGTAA
TGGGCTACA-TTTTCTAT----ACTAGAGCA-------TA------ACGAATTGTCA-AC
TGAAAT----AAAGACATGAAGGAGGATTTAGTAGTAAAT-TAAGAATAGAGAGCTTAAT
TGAAATAGGCAATAGGGTGCGTACACACCGCCCGTCACCCTCCTCAATAA---AGTA--A
CTTTT---AAT---ACCT-AATTACAA----TA--CACC-AAA----A--AGAGGAGAAA
A
>Sarcophilus_harrisii_NC_018788 Sarcophilus harrisii mitochondrion, complete genome
ATA-TAA-AGGAGCTGGTATCAGGCACACTAAAA---C-AGCAGCCCATGACACCTTGTT
TAACCACACCCCCACGGGTTACAGCAGTGACTAATATTGAGCTATAAACGAAAGTTTGAC
TAAATCATAATAAA-----TAAGGGTTGGTAAATCTCGTGCCAGCCACCGCGGTCATACG
ATTAACCCAAATTAACAGA-AACACGGCGTAAAGGGTGTTTA-AGC-ACGCAA-CCAAAC
AAA--TAAAGCTAAAATTCAATTATGCTGTAATACGCCCTAGTTG-ATACTAAAATACAC
AACTTACGTG-ACTTTAC--TAAA---GCTGAAGACACTAAAGCTAAGGTACAAACTGGG
ATTAGAGACCCCACTATGCTTAG-CCGTA-AACCTAGGTAATTAA--AT-AACAA-AATT
ACTCGCCAGAGAACTACTAGCAACCGCTTAAAACTCAAAGGACTTGGCGGTGCCCTAGAC
CCTCCTAGAGGAGCCTGTTCTATAATCGAT-AAACCCCGATATACCTCACCCCTTCTCGC
TCAA--CAGTCTATATACCGCCATCGTCAGCTCACCCCAAT-AGGGGCCCAAAGTGAGCA
AAATCATC--AAATCATAAAAACGTTAGGTCAAGGTGTAACATATGAA-GGGGGAAGTAA
TGGGCTACA-TTTTCTAT----ACTAGAGCA-------TA------ACGAATTGTCA-AC
TGAAAT----AAAGACATGAAGGAGGATTTAGTAGTAAAT-TAAGAATAGAGAGCTTAAT
TGAAATAGGCAATAGGGTGCGTACACACCGCCCGTCACCCTCCTCAATAA---AGTA--A
CTTTT---AAT---ACCT-AATTACAA----TA--CACC-AAA----A--AGAGGAGAAA
A
>Sarcophilus_harrisii_SHU87402 Sarcophilus harrisii 12S ribosomal RNA gene, complete sequence; mitochondrial
GTA-TAA-AGGAGCTGGTATCAGGCACACTAAAA---C-AGCAGCCCATGACACCTTGTT
TAACCACACCCCCACGGGTTACAGCAGTGACTAATATTGAGCTATAAACGAAAGTTTGAC
TAAATCATAATAAA-----TAAGGGTTGGTAAATCTCGTGCCAGCCACCGCGGTCATACG
ATTAACCCAAATTAACAGA-AACACGGCGTAAAGGGTGTTTA-AGC-ACGCAA-CCAAAC
AAA--TAAAGCTAAAATTCAATTATGCTGTAATACGCCCTAGTTG-ATACTAAAATACAC
AACTTACGTG-ACTTTAC--TAAA---GCTGAAGACACTAAAGCTAAGGTACAAACTGGG
ATTAGAGACCCCACTATGCTTGG-CCGTA-AACCTAGGTAATTAA--AT-AACAA-AATT
ACTCGCCAGAGAACTACTAGCCACTGCTTAAAACTCAAAGGACTTGGCGGTGCCCTAGAC
CCTCCTAGAGGAGCCTGTTCTATAATCGAT-AAACCCCGATATACCTCACCCCTTCTAGC
TCAA--CAGTCTATATACCGCCATCGTCAGCTCACCCCAAT-AGGGCCCCAAAGTGAGCG
AAATCATCG-AAATCATAAAAACGTTAGGTCAAGGTGTAGCATATGAA-GGGGGAAGCAA
TGGGCTACA-TTTTCTAT----ATTAGAGCA-------TA------ACGGATTGTC-TAT
TGAAAT----AAAGACATGAAGGAGGATTTAGTAGTAAAT-TAAGAATAGAGAGCTTAAT
TGAAATAGGCAATAGGGTGCGTACACACCGCCCGTCACCCTCCTCAATAA---AGTA--A
CTTTT---AAT---ACCT-AATTAGAA----TA--CGCC-AAA----A--AGAGGAGAAA
A
>Sus_scrofa_EF545573 Sus scrofa isolate wb11365 mitochondrion, complete genome
AGATCAAAAGGAGCAGGTATCAAGCACAC---CTATAACGGTAGCTCATAACGCCTTGCT
CAACCACACCCCCACGGGAAACAGCAGTGATAAAAATTAAGCCATGAACGAAAGTTTGAC
TAAGTTATATTAA------TTAGAGTTGGTAAATCTCGTGCCAGCCACCGCGGTCATACG
ATTAACCCAAATTAATAGATCC-ACGGCGTAAAGAGTGTTTA-AGAAAAAAAAACCA---
--CAATAGAGTTAAATTATAACTAAGCTGTAAAAAGCCCTAGTT--AAAATAAAATAACC
CACGAAAGTG-ACTCTA----ATA-ATCCTGAC-ACACGATAGCTAGGACCCAAACTGGG
ATTAGATACCCCACTATGCCTAG-CCCTA-AACCCAAATAGTTA--CAT-AACAA-AACT
ATTCGCCAGAGTACTACTCGCAACTGCCTAAAACTCAAAGGACTTGGCGGTGCTTCACAT
CCACCTAGAGGAGCCTGTTCTATAATCGATA-AACCCCGATAGACCTTACCAACCCTTGC
C-AATTCAGCCTATATACCGCCATCTTCAGCAAACCCTAAA-AAGGAACAATAGTAAGCA
CAATCA---TAACACATAAAAACGTTAGGTCAAGGTGTAGCTTATGGGTTGGA-AAGAAA
TGGGCTACA-TTTTCTACA----TAAGAATA-----CCCA--CCATACGAAA-GTTTTTA
TGAAACT---AAAAAC-CAAAGGAGGATTTAGCAGTAAAT-CAAGAATAGAGTGCTTGAT
TGAATAAGGCCATGAAGCACGCACACACCGCCCGTCACCCTCCTCAAGCATGTAGTAATA
AAA---ATAACCTATATTCAATT---ACAC--------A-ACCATGCA--AGAAGAGACA
A
>Sus_scrofa_EF545575 Sus scrofa isolate shg184 mitochondrion, complete genome
AGATCAAAAGGAGCAGGTATCAAGCACAC---CTATAACGGTAGCTCATAACGCCTTGCT
CAACCACACCCCCACGGGAAACAGCAGTGATAAAAATTAAGCCATGAACGAAAGTTTGAC
TAAGTTATATTAA------TTAGAGTTGGTAAATCTCGTGCCAGCCACCGCGGTCATACG
ATTAACCCAAATTAATAGATCC-ACGGCGTAAAGAGTGTTTA-AGAAAAAAAAACCA---
--CAATAGAGTTAAATTATAACTAAGCTGTAAAAAGCCCTAGTT--AAAATAAAATAACC
CACGAAAGTG-ACTCTA----ATA-ATCCTGAC-ACACGATAGCTAGGACCCAAACTGGG
ATTAGATACCCCACTATGCCTAG-CCCTA-AACCCAAATAGTTA--CAT-AACAA-AACT
ATTCGCCAGAGTACTACTCGCAACTGCCTAAAACTCAAAGGACTTGGCGGTGCTTCACAT
CCACCTAGAGGAGCCTGTTCTATAATCGATA-AACCCCGATAGACCTTACCAACCCTTGC
C-AATTCAGCCTATATACCGCCATCTTCAGCAAACCCTAAA-AAGGAACAATAGTAAGCA
CAATCA---TAACACATAAAAACGTTAGGTCAAGGTGTAGCTTATGGGTTGGA-AAGAAA
TGGGCTACA-TTTTCTACA----TAAGAATA-----CCCA--CCATACGAAA-GTTTTTA
TGAAACT---AAAAAC-CAAAGGAGGATTTAGCAGTAAAT-CAAGAATAGAGTGCTTGAT
TGAATAAGGCCATGAAGCACGCACACACCGCCCGTCACCCTCCTCAAGCATGTAGTAATA
AAA---ATAACCTATATTCAATT---ACAC--------A-ACCATGCA--AGAAGAGACA
A
>Sus_scrofa_EF545580 Sus scrofa isolate wbdb6 mitochondrion, complete genome
AGATCAAAAGGAGCAGGTATCAAGCACAC---CTATAACGGTAGCTCATAACGCCTTGCT
CAACCACACCCCCACGGGAAACAGCAGTGATAAAAATTAAGCCATGAACGAAAGTTTGAC
TAAGTTATATTAA------TTAGAGTTGGTAAATCTCGTGCCAGCCACCGCGGTCATACG
ATTAACCCAAATTAATAGATCC-ACGGCGTAAAGAGTGTTTA-AGAAAAAAAAACCA---
--CAATAGAGTTAAATTATAACTAAGCTGTAAAAAGCCCTAGTT--AAAATAAAATAACC
CACGAAAGTG-ACTCTA----ATA-ATCCTGAC-ACACGATAGCTAGGACCCAAACTGGG
ATTAGATACCCCACTATGCCTAG-CCCTA-AACCCAAATAGTTA--CAT-AACAA-AACT
ATTCGCCAGAGTACTACTCGCAACTGCCTAAAACTCAAAGGACTTGGCGGTGCTTCACAT
CCACCTAGAGGAGCCTGTTCTATAATCGATA-AACCCCGATAGACCTTACCAACCCTTGC
C-AATTCAGCCTATATACCGCCATCTTCAGCAAACCCTAAA-AAGGAACAATAGTAAGCA
CAATCA---TAACACATAAAAACGTTAGGTCAAGGTGTAGCTTATGGGTTGGA-AAGAAA
TGGGCTACA-TTTTCTACA----TAAGAATA-----CCCA--CCATACGAAA-GTTTTTA
TGAAACT---AAAAAC-CAAAGGAGGATTTAGCAGTAAAT-CAAGAATAGAGTGCTTGAT
TGAATAAGGCCATGAAGCACGCACACACCGCCCGTCACCCTCCTCAAGCATGTAGTAATA
AAA---ATAACCTATATTCAATT---ACAC--------A-ACCATGCA--AGAAGAGACA
A
>Thylacinus_cynocephalus_FJ515780 Thylacinus cynocephalus mitochondrion, complete genome
GTTTTTT-AGGAGTGGGTATCAGGCACACTCAAT---G-AGTAGCCCATGACACCTTGCC
TAGCCACGCCCCCACGGGATACAGCAGTGACTAATATTGAGCTATGAACGAAAGTTTGAC
TAAATTATAATAAA------GAGGGTTGGTCAATATCGTGCCAGCCACCGCGGTCATACG
ATTAACCCAAGTTAACAGA-AAAACGGTGTAAAGCGTGTTTA-AGCGAAATAAA---TAA
AA---TAAAGTTAATACCTGACTAAGCTGTAATACGCCATAGTTA-GTACTAAAATACAC
AACTAACGTG-ACTTTAC--TATA-GAGCTGAAGACACTAAAGCTAAGGTACAAACTGGG
ATTAGATACCCCACTATGCTTAG-CCATA-AACTTAGGTAGTCGA--AT-AACGA-GACT
ACTCGCCAGAGAACTACGAGCCACTGCTTAAAACTCAAAGGACTTGGCGGTGCCCTAAAC
CCTTCTAGAGGAGCCTGTTCTATAATCGAT-AAACCCCGATACACCTCACCCCTTCTAGC
TCTA-TCAGTCTATATACCGCCATCGTCAGCTCACCCCAAC-AGGGGACAAAAGTGAGCA
AGATTATG--AAACCATAAAAACGTTAGGTCAAGGTGTAGCGTATGGA-GGGGGAAGCGA
TGGGCTACA-TTTTCTAA----ATTAGAACA-------TA------ACGAATTATC-TAT
TGAAAC----AAAGATATGAAGGAGGATTTAGTAGTAAAT-TAAGAATAGAGAGCTTAAT
TGAAAAAGGCAATGGGGTGCGTACACACCGCCCGTCACCCTCCTCGAAAAAGTATTAAAC
CATTCA-TAAT---AC---AATTA-----------CGAT-AAA----A--AGAGGAGAAA
A
>Thylacinus_cynocephalus_FJ515781 Thylacinus cynocephalus mitochondrion, complete genome
GTTTTTT-AGGAGTGGGTATCAGGCACACTCAAT---G-AGTAGCCCATGACACCTTGCC
TAGCCACGCCCCCACGGGATACAGCAGTGACTAATATTGAGCTATGAACGAAAGTTTGAC
TAAATTATAATAAA------GAGGGTTGGTCAATATCGTGCCAGCCACCGCGGTCATACG
ATTAACCCAAGTTAACAGA-AAAACGGTGTAAAGCGTGTTTA-AGCGAAATAAA---TAA
AA---TAAAGTTAATACCTGACTAAGCTGTAATACGCCATAGTTA-GTACTAAAATACAC
AACTAACGTG-ACTTTAC--TATA-GAGCTGAAGACACTAAAGCTAAGGTACAAACTGGG
ATTAGATACCCCACTATGCTTAG-CCATA-AACTTAGGTAGTCGA--AT-AACGA-GACT
ACTCGCCAGAGAACTACGAGCCACTGCTTAAAACTCAAAGGACTTGGCGGTGCCCTAAAC
CCTTCTAGAGGAGCCTGTTCTATAATCGAT-AAACCCCGATACACCTCACCCCTTCTAGC
TCTA-TCAGTCTATATACCGCCATCGTCAGCTCACCCCAAC-AGGGGACAAAAGTGAGCA
AGATTATG--AAACCATAAAAACGTTAGGTCAAGGTGTAGCGTATGGA-GGGGGAAGCGA
TGGGCTACA-TTTTCTAA----ATTAGAACA-------TA------ACGAATTATC-TAT
TGAAAC----AAAGATATGAAGGAGGATTTAGTAGTAAAT-TAAGAATAGAGAGCTTAAT
TGAAAAAGGCAATGGGGTGCGTACACACCGCCCGTCACCCTCCTCGAAAAAGTATTAAAC
CATTCA-TAAT---AC---AATTA-----------CGAT-AAA----A--AGAGGAGAAA
A
>Thylacinus_cynocephalus_NC_011944 Thylacinus cynocephalus mitochondrion, complete genome
GTTTTTT-AGGAGTGGGTATCAGGCACACTCAAT---G-AGTAGCCCATGACACCTTGCC
TAGCCACGCCCCCACGGGATACAGCAGTGACTAATATTGAGCTATGAACGAAAGTTTGAC
TAAATTATAATAAA------GAGGGTTGGTCAATATCGTGCCAGCCACCGCGGTCATACG
ATTAACCCAAGTTAACAGA-AAAACGGTGTAAAGCGTGTTTA-AGCGAAATAAA---TAA
AA---TAAAGTTAATACCTGACTAAGCTGTAATACGCCATAGTTA-GTACTAAAATACAC
AACTAACGTG-ACTTTAC--TATA-GAGCTGAAGACACTAAAGCTAAGGTACAAACTGGG
ATTAGATACCCCACTATGCTTAG-CCATA-AACTTAGGTAGTCGA--AT-AACGA-GACT
ACTCGCCAGAGAACTACGAGCCACTGCTTAAAACTCAAAGGACTTGGCGGTGCCCTAAAC
CCTTCTAGAGGAGCCTGTTCTATAATCGAT-AAACCCCGATACACCTCACCCCTTCTAGC
TCTA-TCAGTCTATATACCGCCATCGTCAGCTCACCCCAAC-AGGGGACAAAAGTGAGCA
AGATTATG--AAACCATAAAAACGTTAGGTCAAGGTGTAGCGTATGGA-GGGGGAAGCGA
TGGGCTACA-TTTTCTAA----ATTAGAACA-------TA------ACGAATTATC-TAT
TGAAAC----AAAGATATGAAGGAGGATTTAGTAGTAAAT-TAAGAATAGAGAGCTTAAT
TGAAAAAGGCAATGGGGTGCGTACACACCGCCCGTCACCCTCCTCGAAAAAGTATTAAAC
CATTCA-TAAT---AC---AATTA-----------CGAT-AAA----A--AGAGGAGAAA
A
>Vulpes_vulpes_GQ374180_-_rns_rRNA Vulpes vulpes mitochondrion, complete genome
GATCTAA-AGGAGCAGGTATCAAGCACACTCC----TA-AGTAGCTCATAACACCTTGCT
AAGCCACGCCCCCACGGGATACAGCAGTGATAAAAATTAAGCCATGAACGAAAGTTCGAC
TAAGTTATACTAAA------GAGGGTTGGTAAATTTCGTGCCAGCCACCGCGGTCATACG
ATTAACCCGAACTAATAGG-CCCACGGCGTAAAGCGTGTTTA-AG----ATAA-CATATT
AC---TAAAGTTAAAACTTAACTAAGCCGTAAAAAGCTACAGTT--ACCATAAAATATAC
TACGAAAGTG-ACTTTA---AAAT-TTTCTGATTACACGATAGCTAAGACCCAAACTGGG
ATTAGATACCCCACTATGCTTAG-CCCTA-AACATAAATAGTTCT--AT-AACAA-AACA
ATTCGCCAGAGAACTACTAGCAACAGCTTAAAACTCAAAGGACTTGGCGGTGCTTTATAT
CCCTCTAGAGGAGCCTGTTCTATAATCGAT-AAACCCCGATAAACCTCACCATCCCTTGC
T-AATACAGTCTATATACCGCCATCTTCAGCAAACCCTTAA-AAGGTAGAGCAGTAAGCA
GGATCATC---ACGCATAAAAAAGTTAGGTCAAGGTGTAACTTATGGG-ATGGGAAGAAA
TGGGCTACA-TTTTCTATTT---TAAGAACA-----CTTT------ACGAAA-GTTTTTA
TGAAACT---AGAAAC-TGAAGGAGGATTTAGTAGTAAAT-TAAGAATAGAGAGCTTAAT
TGAATAGGGCCATGAAGCACGCACACACCGCCCGTCACCCTCCTCAAGT----AATAAGA
CTGAGG-CCATAA-ACAT--ATTAACT----CA--CATC-AAAACACG--AGAGGAGATA
A
>Vulpes_vulpes_JN711443_12S_rRNA Vulpes vulpes mitochondrion, complete genome
GATCTAA-AGGAGCAGGTATCAAGCACACTCC----TA-AGTAGCTCATAACACCTTGCT
AAGCCACGCCCCCACGGGATACAGCAGTGATAAAAATTAAGCCATGAACGAAAGTTCGAC
TAAGTTATACTAAA------GAGGGTTGGTAAATTTCGTGCCAGCCACCGCGGTCATACG
ATTAACCCGAACTAATAGG-CCCACGGCGTAAAGCGTGTTTA-AG----ATAA-CATATT
AC---TAAAGTTAAAACTTAACTAAGCCGTAAAAAGCTACAGTT--ACCATAAAATATAC
TACGAAAGTG-ACTTTA---AAAT-TTTCTGATTACACGATAGCTAAGACCCAAACTGGG
ATTAGATACCCCACTATGCTTAG-CCCTA-AACATAAATAGTTCT--AT-AACAA-AACA
ATTCGCCAGAGAACTACTAGCAACAGCTTAAAACTCAAAGGACTTGGCGGTGCTTTATAT
CCCTCTAGAGGAGCCTGTTCTATAATCGAT-AAACCCCGATAAACCTCACCATCCCTTGC
T-AATACAGTCTATATACCGCCATCTTCAGCAAACCCTTAA-AAGGTAGAGCAGTAAGCA
GGATCATC---ACGCATAAAAAAGTTAGGTCAAGGTGTAACTTATGGG-ATGGGAAGAAA
TGGGCTACA-TTTTCTATTT---TAAGAACA-----CTTT------ACGAAA-GTTTTTA
TGAAACT---AGAAAC-TGAAGGAGGATTTAGTAGTAAAT-TAAGAATAGAGAGCTTAAT
TGAATAGGGCCATGAAGCACGCACACACCGCCCGTCACCCTCCTCAAGT----AATAAGA
CTGAGG-CCATAA-ACAT--ATTAACT----CA--CATC-AAAACACG--AGAGGAGATA
A
>Vulpes_vulpes_KF387633 Vulpes vulpes montana mitochondrion, complete genome
GATCTA-AAGGAGCAGGTATCAAGCACAC----TCCTA-AGTAGCTCATAACACCTTGCT
AAGCCACGCCCCCACGGGATACAGCAGTGATAAAAATTAAGCCATGAACGAAAGTTCGAC
TAAGTTATACTAAAG------AGGGTTGGTAAATTTCGTGCCAGCCACCGCGGTCATACG
ATTAACCCGAACTAATAGGCC-CACGGCGTAAAGCGTGTTTA-AG----ATAA----CAT
ATTAATAAAGTTAAAACTTAACTAAGCCGTAAAAAGCTACAGTT--ACCATAAAATATAC
TACGAAAGTG-ACTTTA--AAATT--TTCTGATTACACGATAGCTAAGACCCAAACTGGG
ATTAGATGCCCCACTATGCTTAG-CCCTA-AACATAAATAGTT--CTAT-AACAA-AACA
ATTCGCCAGAGAACTACTAGCAACAGCTTAAAACTCAAAGGACTTGGCGGTGCTTTATAT
CCCTCTAGAGGAGCCTGTTCTATAATCGATA-AACCCCGATAAACCTCACCATCCCTTGC
T-AATACAGTCTATATACCGCCATCTTCAGCAAACCCTTAA-AAGGTAGAGCAGTAAGCA
GGATCATC---ACGCATAAAAAAGTTAGGTCAAGGTGTAACTTATGGGA-TGGGAAGAAA
TGGGCTACA-TTTTCTAT---TTTAAGAACA----CTTT-------ACGAA-AGTTTTTA
TGAAACTAGAAAC----TGAAGGAGGATTTAGTAGTAAAT-TAAGAATAGAGAGCTTAAT
TGAATAGGGCCATGAAGCACGCACACACCGCCCGTCACCCTCCTC----AAGTAATAAGA
CTGAGGCCA-TA-AACAT--ATT--AACTCA----CATC-AAAACACG--AGAGGAGATA
A
>Vulpes_vulpes_KP342452_12S_rRNA Vulpes vulpes mitochondrion, complete genome
GATCTAA-AGGAGCAGGTATCAAGCACACTCC----TA-AGTAGCTCATAACACCTTGCT
AAGCCACGCCCCCACGGGATACAGCAGTGATAAAAATTAAGCCATGAACGAAAGTTCGAC
TAAGTTATACTAAA------GAGGGTTGGTAAATTTCGTGCCAGCCACCGCGGTCATACG
ATTAACCCGAACTAATAGG-CCCACGGCGTAAAGCGTGTTTA-AG----ATAA-CATATT
AC---TAAAGTTAAAACTTAACTAAGCCGTAAAAAGCTACAGTT--ACCATAAAATATAC
TACGAAAGTG-ACTTTA---AAAT-TTTCTGATTACACGATAGCTAAGACCCAAACTGGG
ATTAGATACCCCACTATGCTTAG-CCCTA-AACATAAATAGTTCT--AT-AACAA-AACA
ATTCGCCAGAGAACTACTAGCAACAGCTTAAAACTCAAAGGACTTGGCGGTGCTTTATAT
CCCTCTAGAGGAGCCTGTTCTATAATCGAT-AAACCCCGATAAACCTCACCATCCCTTGC
T-AATACAGTCTATATACCGCCATCTTCAGCAAACCCTTAA-AAGGTAGAGCAGTAAGCA
AGATCATC---ACGCATAAAAAAGTTAGGTCAAGGTGTAACTTATGGG-ATGGGAAGAAA
TGGGCTACA-TTTTCTATTT---TAAGAACA-----CTTT------ACGAAA-GTTTTTA
TGAAACT---AGAAAC-TGAAGGAGGATTTAGTAGTAAAT-TAAGAATAGAGAGCTTAAT
TGAATAGGGCCATGAAGCACGCACACACCGCCCGTCACCCTCCTCAAGT----AATAAGA
CTGAGG-CCATAA-ACAT--ATTAACT----CA--CATC-AAAACACG--AGAGGAGATA
A
>Vulpes_vulpes_KT448287 Vulpes vulpes mitochondrion, partial genome
NNNNTAA-AGGAGCAGGTATCAAGCACACTCC----TA-AGTAGCTCATAACACCTTGCT
AAGCCACGCCCCCACGGGATACAGCAGTGATAAAAATTAAGCCATGAACGAAAGTTCGAC
TAAGTTATACTAAA-----G-AGGGTTGGTAAATTTCGTGCCAGCCACCGCGGTCATACG
ATTAACCCGAACTAATAGG-CCCACGGCGTAAAGCGTGTTTA-AG--ATA-ACATATTAC
-----TAAAGTTAAAACTTAACTAAGCCGTAAAAAGCTACAGTTA-CCAT-AAAATATAC
TACGAAAGTG-ACTTTAAAAT-TT---TCTGATTACACGATAGCTAAGACCCAAACTGGG
ATTAGATACCCCACTATGCTTAG-CCCTA-AACATAAATAGTTCT--AT-AACAA-AACA
ATTCGCCAGAGAACTACTAGCAACAGCTTAAAACTCAAAGGACTTGGCGGTGCTTTATAT
CCCTCTAGAGGAGCCTGTTCTATAATCGATA-AACCCCGATAAACCTCACCGTCCCTTGC
T-AATACAGTCTATATACCGCCATCTTCAGCAAACCCTTAA-AAGGTAGAGCAGTAAGCA
GGATCATC---ACGCATAAAAAAGTTAGGTCAAGGTGTAACTTATGGG-ATGGGAAGAAA
TGGGCTACA-TTTTCTATT---TTAAGAACA-----CTTT------ACGAAAGTTT-TTA
TGAAAC----TAGAAACTGAAGGAGGATTTAGTAGTAAA-TTAAGAATAGAGAGCTTAAT
TGAATAGGGCCATGAAGCACGCACACACCGCCCGTCACCCTCCTCAAGTA---ATAAG--
ACTGAGGCCATAA--ACA-TATTA-AC----TCA-CATC-AAAACACG--AGAGGAGATA
A
>Vulpes_vulpes_NC_008434_12S_rRNA Vulpes vulpes mitochondrion, complete genome
GATCTAA-AGGAGCAGGTATCAAGCACACTCC----TA-AGTAGCTCATAACACCTTGCT
AAGCCACGCCCCCACGGGATACAGCAGTGATAAAAATTAAGCCATGAACGAAAGTTCGAC
TAAGTTATACTAAA------GAGGGTTGGTAAATTTCGTGCCAGCCACCGCGGTCATACG
ATTAACCCGAACTAATAGG-CCCACGGCGTAAAGCGTGTTTA-AG----ATAA-CATATT
AC---TAAAGTTAAAACTTAACTAAGCCGTAAAAAGCTACAGTT--ACCATAAAATATAC
TACGAAAGTG-ACTTTA---AAAT-TTTCTGATTACACGATAGCTAAGACCCAAACTGGG
ATTAGATACCCCACTATGCTTAG-CCCTA-AACATAAATAGTTCT--AT-AACAA-AACA
ATTCGCCAGAGAACTACTAGCAACAGCTTAAAACTCAAAGGACTTGGCGGTGCTTTATAT
CCCTCTAGAGGAGCCTGTTCTATAATCGAT-AAACCCCGATAAACCTCACCATCCCTTGC
T-AATACAGTCTATATACCGCCATCTTCAGCAAACCCTTAA-AAGGTAGAGCAGTAAGCA
GGATCATC---ACGCATAAAAAAGTTAGGTCAAGGTGTAACTTATGGG-ATGGGAAGAAA
TGGGCTACA-TTTTCTATTT---TAAGAACA-----CTTT------ACGAAA-GTTTTTA
TGAAACT---AGAAAC-TGAAGGAGGATTTAGTAGTAAAT-TAAGAATAGAGAGCTTAAT
TGAATAGGGCCATGAAGCACGCACACACCGCCCGTCACCCTCCTCAAGT----AATAAGA
CTGAGG-CCATAA-ACAT--ATTAACT----CA--CATC-AAAACACG--AGAGGAGATA
A
>Vulpes_vulpes_Y08508_(modified) V.vulpes mitochondrial 12S rRNA gene
NNNNTAA-AGGAGCAGGTATCAAGCACACTCC----TA-AGTAGCTCATAACACCTTGCT
AAGCCACGCCCCCACGGGATACAGCAGTGATAAAAATTAAGCCATGAACGAAAGTTCGAC
TAAGTTATACTAAA-----G-AGGGTTGGTAAATTTCGTGCCAGCCACCGCGGTCATACG
ATTAACCCGAACTAATAGG-CCCACGGCGTAAAGCGTGTTTA-AG--ATA-ACATATTAC
-----TAAAGTTAAAACTTAACTAAGCCGTAAAAAGCTACAGTTA-CCAT-AAAATATAC
TACGAAAGTG-ACTTTAAAAT-TT---TCTGATTACACGATAGCTAAGACCCAAACTGGG
ATTAGATACCCCACTATGCTTAG-CCCTA-AACATAAATAGTTCT--AT-AACAA-AACA
ATTCGCCAGAGAACTACTAGCAACAGCTTAAAACTCAAAGGACTTGGCGGTGCTTTATAT
CCCTCTAGAGGAGCCTGTTCTATAATCGATA-AACCCCGATAAACCTCACCATCCCTTGC
T-AATACAGTCTATATACCGCCATCTTCAGCAAACCCTTAA-AAGGTAGAGCAGTAAGCA
GGATCATC---ACGCATAAAAAAGTTAGGTCAAGGTGTAACTTATGGG-ATGGGAAGAAA
TGGGCTACA-TTTTCTATT---TTAAGAACA-----CTTT------ACGAAAGTTT-TTA
TGAAAC----TAGAAACTGAAGGAGGATTTAGTAGTAAA-TTAAGAATAGAGAGCTTAAT
TGAATAGGGCCATGAAGCACGCACACACCGCCCGTCACCCTCCTCAAGTA---ATAAG--
ACTGAGGCCATAA--ACA-TATTA-AC----TCA-CATC-AAAACACG--AGAGGAGATA
A
