# Supplementary material for: A single mini-barcode test to screen for Australian mammalian predators from environmental samples
Source: Gigascience. 2017 Jul 4;6(8):1–13. doi: 10.1093/gigascience/gix052 (PMC5545080; doi:10.1093/gigascience/gix052)
Supplement: Additional Files [file gix052_additional_files.zip › Additional_file_2_12S_Database_samples.csv]

Title of research: A single mini-barcode test to screen for Australian mammalian predators from environmental samples
Journal: GigaScience
Author of the dataset: Elodie Modave, Anna J MacDonald
Title of the dataset: Additional file 2: Samples included in the 12S rRNA reference sequence database used for primer design
Abstract: Sequences and samples included in the 12S rRNA reference sequence database used for primer design, inculding GenBank accession numbers for all sequenecs and, for sequences generated as part of this study, details of the source and type of each sample
Data type: Sample contextual metadata
Organisms: Mammals
Dataset size: 11KB
Acknowledgements: Existing DNA sequences were obtained from the GenBank database. Tissues samples used for targeted sequencing were obtained from collections and researchers based at the following institutions: the Australian National University (ANU), the Department of Parks and Wildlife, Western Australia (DPAW), the Department of Primary Industries, Parks, Water and Environment, Tasmania (DPIP…
Genbank_accession	Scientific_name	Common_name	Source_of_tissue_sample	Sample_ID	Tissue_type
AF038308	Antechinus bellus	Faun antechinus	GenBank
AF038306	Antechinus flavipes	Yellow-footed antechinus	GenBank
AF038309	Antechinus godmani	Atherton antechinus	GenBank
AF038310	Antechinus leo	Cinnamon antechinus	GenBank
KX786294	Antechinus minimus	Swamp antechinus	DPIPWE	A874	ear
AF038307	Antechinus minimus	Swamp antechinus	GenBank
KX786295	Antechinus minimus	Swamp antechinus	DPIPWE	UC1531	ear
AF038314	Antechinus naso	Long-nosed antechinus	GenBank
AF038311	Antechinus spp	antechinus	GenBank
KX786296	Antechinus spp	antechinus	UC	UC1220	ear
ASU87399	Antechinus stuartii	Brown antechinus	GenBank
AF038304	Antechinus swainsonii	Dusky antechinus	GenBank
JN817347	Bos taurus	Cow	GenBank
JN817349	Bos taurus	Cow	GenBank
KC153975	Bos taurus	Cow	GenBank
AB499818	Canis lupus	Domestic dog	GenBank
AB499819	Canis lupus	Domestic dog	GenBank
AB499820	Canis lupus	Domestic dog	GenBank
AB499821	Canis lupus	Domestic dog	GenBank
AB499822	Canis lupus	Domestic dog	GenBank
AB499823	Canis lupus	Domestic dog	GenBank
AB499824	Canis lupus	Domestic dog	GenBank
AB499825	Canis lupus	Domestic dog	GenBank
AB499816	Canis lupus familiaris	Domestic dog	GenBank
AB499817	Canis lupus familiaris	Domestic dog	GenBank
AY012152	Canis lupus familiaris	Domestic dog	GenBank
AY656738	Canis lupus familiaris	Domestic dog	GenBank
AY656745	Canis lupus familiaris	Domestic dog	GenBank
AY656750	Canis lupus familiaris	Domestic dog	GenBank
AY729880	Canis lupus familiaris	Domestic dog	GenBank
CFU96639	Canis lupus familiaris	Domestic dog	GenBank
EU408254	Canis lupus familiaris	Domestic dog	GenBank
EU408263	Canis lupus familiaris	Domestic dog	GenBank
EU408271	Canis lupus familiaris	Domestic dog	GenBank
KJ940969	Capra hircus	Goat	GenBank
KM360063	Capra hircus	Goat	GenBank
AJ885203	Dama dama	Fallow deer	GenBank
AF009889	Dasycercus cristicauda	Crest-tailed mulgara	GenBank
EU086640	Dasycercus cristicauda	Crest-tailed mulgara	GenBank
KJ868108	Dasykaluta rosamondae	Little red kaluta	GenBank
AF009888	Dasyuroides byrnei	Kowari	GenBank
KJ868109	Dasyuroides byrnei	Kowari	GenBank
AF009890	Dasyurus albopunctatus	New Guinean quoll	GenBank
KJ780025	Dasyurus albopunctatus	New Guinean quoll	GenBank
KJ780026	Dasyurus albopunctatus	New Guinean quoll	GenBank
KX786297	Dasyurus geoffroii	Western quoll	DPAW	AA68007	ear
KX786298	Dasyurus geoffroii	Western quoll	DPAW	AA68010	ear
KX786299	Dasyurus geoffroii	Western quoll	UA	AA68037	ear
KX786300	Dasyurus geoffroii	Western quoll	UA	AA68040	ear
KX786301	Dasyurus geoffroii	Western quoll	UA	AA68043	ear
KX786302	Dasyurus geoffroii	Western quoll	UA	AA68045	ear
AF009891	Dasyurus geoffroii	Western quoll	GenBank
FN666605	Dasyurus geoffroii	Western quoll	GenBank
KJ780027	Dasyurus geoffroii	Western quoll	GenBank
KX786303	Dasyurus hallucatus	Northern quoll	DPAW	AA68028	ear
KX786304	Dasyurus hallucatus	Northern quoll	DPAW	AA68029	ear
KX786305	Dasyurus hallucatus	Northern quoll	DPAW	AA68030	ear
KX786306	Dasyurus hallucatus	Northern quoll	DPAW	AA68034	ear
KX786307	Dasyurus hallucatus	Northern quoll	DPAW	AA68036	ear
AY795973	Dasyurus hallucatus	Northern quoll	GenBank
DHU87400	Dasyurus hallucatus	Northern quoll	GenBank
KJ780031	Dasyurus hallucatus	Northern quoll	GenBank
KJ780032	Dasyurus hallucatus	Northern quoll	GenBank
KJ780033	Dasyurus hallucatus	Northern quoll	GenBank
KJ780034	Dasyurus hallucatus	Northern quoll	GenBank
NC007630	Dasyurus hallucatus	Northern quoll	GenBank
KX786308	Dasyurus maculatus	Spotted-tailed quoll	DPIPWE	A3359	unknown
KX786309	Dasyurus maculatus	Spotted-tailed quoll	DPIPWE	A3361	unknown
KX786310	Dasyurus maculatus	Spotted-tailed quoll	DPIPWE	A3364	unknown
KX786311	Dasyurus maculatus	Spotted-tailed quoll	DPIPWE	A3365	unknown
KX786312	Dasyurus maculatus	Spotted-tailed quoll	DPIPWE	A3369	unknown
KX786313	Dasyurus maculatus	Spotted-tailed quoll	DPIPWE	A3375	unknown
KX786314	Dasyurus maculatus	Spotted-tailed quoll	DPIPWE	A3376	unknown
KX786315	Dasyurus maculatus	Spotted-tailed quoll	DPIPWE	A3395	unknown
KX786316	Dasyurus maculatus	Spotted-tailed quoll	DPIPWE	A3397	unknown
KX786317	Dasyurus maculatus	Spotted-tailed quoll	DPIPWE	A3926	unknown
KX786318	Dasyurus maculatus	Spotted-tailed quoll	DPIPWE	A4667	unknown
KX786319	Dasyurus maculatus	Spotted-tailed quoll	DPIPWE	A4699	unknown
KX786320	Dasyurus maculatus	Spotted-tailed quoll	DPIPWE	A4701	unknown
KX786321	Dasyurus maculatus	Spotted-tailed quoll	DPIPWE	AA15132	ear
KX786322	Dasyurus maculatus	Spotted-tailed quoll	DPIPWE	AA15133	ear
AF009893	Dasyurus maculatus	Spotted-tailed quoll	GenBank
KJ780028	Dasyurus maculatus	Spotted-tailed quoll	GenBank
KJ780029	Dasyurus maculatus	Spotted-tailed quoll	GenBank
KJ780030	Dasyurus maculatus	Spotted-tailed quoll	GenBank
KX786323	Dasyurus maculatus	Spotted-tailed quoll	ANU	NME211	ear
KX786324	Dasyurus maculatus	Spotted-tailed quoll	ANU	NME281	ear
KX786325	Dasyurus maculatus	Spotted-tailed quoll	UC	UC0589	ear
KX786326	Dasyurus maculatus	Spotted-tailed quoll	UC	UC0626	ear
KX786327	Dasyurus maculatus	Spotted-tailed quoll	UC	UC1480	ear
AF009892	Dasyurus spartacus	Bronze quoll	GenBank
KX786328	Dasyurus viverrinus	Eastern quoll	DPIPWE	A3363	unknown
KX786329	Dasyurus viverrinus	Eastern quoll	DPIPWE	A3372	unknown
KX786330	Dasyurus viverrinus	Eastern quoll	DPIPWE	A3394	unknown
KX786331	Dasyurus viverrinus	Eastern quoll	DPIPWE	A3396	unknown
KX786332	Dasyurus viverrinus	Eastern quoll	DPIPWE	A4698	unknown
KX786333	Dasyurus viverrinus	Eastern quoll	DPIPWE	AA15126	ear
KX786334	Dasyurus viverrinus	Eastern quoll	DPIPWE	AA15129	ear
KX786335	Dasyurus viverrinus	Eastern quoll	DPIPWE	AA15130	ear
KX786336	Dasyurus viverrinus	Eastern quoll	DPIPWE	AA15131	ear
DVU87401	Dasyurus viverrinus	Eastern quoll	GenBank
KX786337	Dasyurus viverrinus	Eastern quoll	UC	UC1205	ear
KX786338	Dasyurus viverrinus	Eastern quoll	UC	UC1213	ear
KX786339	Dasyurus viverrinus	Eastern quoll	UC	UC1214	ear
KX786340	Dasyurus viverrinus	Eastern quoll	UC	UC1215	ear
KX786341	Dasyurus viverrinus	Eastern quoll	UC	UC1452	ear
KX786342	Dasyurus viverrinus	Eastern quoll	UC	UC1692	ear
KX786343	Dasyurus viverrinus	Eastern quoll	UC	UC1696	ear
JQ340128	Equus caballus	Horse	GenBank
JQ340135	Equus caballus	Horse	GenBank
JQ340151	Equus caballus	Horse	GenBank
FCU20753	Felis catus	Cat	GenBank
KX786344	Felis catus	Cat	USYD	N22b	ear
NC001700	Felis catus	Cat	GenBank
Y08503	Felis catus	Cat	GenBank
KC257328	Homo sapiens	Human	GenBank
KC257351	Homo sapiens	Human	GenBank
KJ801423	Homo sapiens	Human	GenBank
KP229447	Homo sapiens	Human	GenBank
KP877128	Homo sapiens	Human	GenBank
KR135843	Homo sapiens	Human	GenBank
KR135882	Homo sapiens	Human	GenBank
KT366045	Homo sapiens	Human	GenBank
KT749783	Homo sapiens	Human	GenBank
KT886412	Homo sapiens	Human	GenBank
GU937113	Lepus capensis	Brown hare	GenBank
NC015841	Lepus capensis	Brown hare	GenBank
AY609350	Myoictis wavicus	Tate's three-striped dasyure	GenBank
AY609351	Myoictis wavicus	Tate's three-striped dasyure	GenBank
KJ868129	Myoictis wavicus	Tate's three-striped dasyure	GenBank
AF009894	Neophascogale lorentzii	Speckled dasyure	GenBank
KJ868130	Neophascogale lorentzii	Speckled dasyure	GenBank
AJ001588	Oryctolagus cuniculus	European rabbit	GenBank
NC001913	Oryctolagus cuniculus	European rabbit	GenBank
KF302444	Ovis aries	Sheep	GenBank
KF302451	Ovis aries	Sheep	GenBank
KF302456	Ovis aries	Sheep	GenBank
FN666601	Parantechinus apicalis	Dibbler	GenBank
AF009895	Phascolosorex dorsalis	Narrow-striped marsupial shrew	GenBank
AY536433	Phascolosorex dorsalis	Narrow-striped marsupial shrew	GenBank
KJ868144	Phascolosorex dorsalis	Narrow-striped marsupial shrew	GenBank
AF009884	Pseudantechinus bilarni	Sandstone false antechinus	GenBank
EU086642	Pseudantechinus macdonnellensis	Fat-tailed false antechinus	GenBank
EU086643	Pseudantechinus mimulus	Alexandria false antechinus	GenBank
EU086650	Pseudantechinus roryi	Rory Cooper's false antechinus	GenBank
EU086645	Pseudantechinus woolleyae	Woolley's false antechinus	GenBank
JX475454	Sarcophilus harrisii	Tasmanian devil	GenBank
JX475455	Sarcophilus harrisii	Tasmanian devil	GenBank
JX475456	Sarcophilus harrisii	Tasmanian devil	GenBank
JX475457	Sarcophilus harrisii	Tasmanian devil	GenBank
JX475458	Sarcophilus harrisii	Tasmanian devil	GenBank
JX475459	Sarcophilus harrisii	Tasmanian devil	GenBank
JX475460	Sarcophilus harrisii	Tasmanian devil	GenBank
JX475461	Sarcophilus harrisii	Tasmanian devil	GenBank
JX475462	Sarcophilus harrisii	Tasmanian devil	GenBank
JX475463	Sarcophilus harrisii	Tasmanian devil	GenBank
JX475464	Sarcophilus harrisii	Tasmanian devil	GenBank
JX475466	Sarcophilus harrisii	Tasmanian devil	GenBank
JX475467	Sarcophilus harrisii	Tasmanian devil	GenBank
NC018788	Sarcophilus harrisii	Tasmanian devil	GenBank
SHU87402	Sarcophilus harrisii	Tasmanian devil	GenBank
EF545573	Sus scrofa	Wild boar	GenBank
EF545575	Sus scrofa	Wild boar	GenBank
EF545580	Sus scrofa	Wild boar	GenBank
FJ515780	Thylacinus cynocephalus	Thylacine	GenBank
FJ515781	Thylacinus cynocephalus	Thylacine	GenBank
NC011944	Thylacinus cynocephalus	Thylacine	GenBank
GQ374180	Vulpes vulpes	Red fox	GenBank
JN711443	Vulpes vulpes	Red fox	GenBank
KF387633	Vulpes vulpes	Red fox	GenBank
KP342452	Vulpes vulpes	Red fox	GenBank
KT448287	Vulpes vulpes	Red fox	GenBank
NC8434	Vulpes vulpes	Red fox	GenBank
Y08508	Vulpes vulpes	Red fox	GenBank
