# Supplementary material for: A single mini-barcode test to screen for Australian mammalian predators from environmental samples
Source: Gigascience. 2017 Jul 4;6(8):1–13. doi: 10.1093/gigascience/gix052 (PMC5545080; doi:10.1093/gigascience/gix052)
Supplement: Additional Files [file gix052_additional_files.zip › Additional_file_3_RCode_Window_analysis.txt]

# Title of research:
# A single mini-barcode test to screen for Australian mammalian predators from environmental samples

# Journal: 
# GigaScience

# Author of the R code:
# Elodie Modave, Anna J MacDonald

# Title of the R code:
# Additional file 3. R code for sliding windows analysis implemented using SPIDER

# Abstract: 
# R code used to analyse the 901 bp 12S rRNA reference database (Additional files 1 and 2) to locate 
# a candidate mini-barcode marker and candidates primer sites, using the R package SPIDER 

# Data type: 
# R language

# Organisms:
# Mammals

# Dataset size: 
# 4KB

# Acknowledgements: 
# Thanks to Aaron Adamack and Bernd Gruber for useful comments and revisions

install.packages("spider", repos="http://R-Forge.R-project.org")
install.packages("ape")
install.packages("pegas")
library(spider)
# set your working directory
# change regarding the location of your files
setwd("C:/SPIDER")

# read the alignments for 12S
db12Sref <- read.dna("Additional_file_1_12S_Database_sequences.fasta", format="fasta")
dimnames(db12Sref)

db12Sreflength <- sapply(db12Sref, length)
table(db12Sreflength)
# "db12Sref" contains 174 sequences of the same length: 901bp

# Genus and species names
aa <- strsplit(dimnames(db12Sref)[[1]], split = "_")
Genus12S <- sapply(aa, function(x) paste(x[1], sep="_"))
Spp12S <- sapply (aa, function(x) paste( x[1],x[2], sep="_"))
Genus12S
Spp12S

# summary statistics
db12Srefstat <- rep("db12Sref", length(Genus12S))
dataStat(Spp12S,Genus12S)
seqStat(db12Sref)

####################### Sliding window analyses to identify a mini-barcode region #######################

# Using windows of 100, 125, 150 and 175bp in length

win100 <- slidingWindow(db12Sref, width=100, interval= 1)
win125 <- slidingWindow(db12Sref, width=125, interval= 1)
win150 <- slidingWindow(db12Sref, width=150, interval= 1)
win175 <- slidingWindow(db12Sref, width=175, interval= 1)

length(win100)
length(win125)
length(win150)
length(win175)

ana100 <- slideAnalyses(db12Sref, Spp12S, width=100, interval=1, distMeasures = TRUE, treeMeasures = FALSE)
ana125 <- slideAnalyses(db12Sref, Spp12S, width=125, interval=1, distMeasures = TRUE, treeMeasures = FALSE)
ana150 <- slideAnalyses(db12Sref, Spp12S, width=150, interval=1, distMeasures = TRUE, treeMeasures = FALSE)
ana175 <- slideAnalyses(db12Sref, Spp12S, width=175, interval=1, distMeasures = TRUE, treeMeasures = FALSE)

# Proportion of zero non-conspecific K2P distances for each 175 bp window
ana175$noncon_out
# Number of diagnostic nucleotides per 175 bp window
ana175$nd_out 

str(ana100)
str(ana125)
str(ana150)
str(ana175)

plot(ana100)
plot(ana125)
plot(ana150)
plot(ana175)

####################### Sliding window analyses to identify conserved primer sites within the mini-barcode region #######################

# Using windows of 20, 25 and 30bp in length

win20 <- slidingWindow(db12Sref, width=20, interval= 1)
win25 <- slidingWindow(db12Sref, width=25, interval= 1)
win30 <- slidingWindow(db12Sref, width=30, interval= 1)

length(win20)
length(win25)
length(win30)

ana20 <- slideAnalyses(db12Sref, Spp12S, width=20, interval=1, distMeasures = TRUE, treeMeasures = FALSE)
ana25 <- slideAnalyses(db12Sref, Spp12S, width=25, interval=1, distMeasures = TRUE, treeMeasures = FALSE)
ana30 <- slideAnalyses(db12Sref, Spp12S, width=30, interval=1, distMeasures = TRUE, treeMeasures = FALSE)

# Proportion of zero non-conspecific K2P distances for each 20 bp window
ana20$noncon_out
# Number of diagnostic nucleotides per 20 bp window
ana20$nd_out 

str(ana20)
str(ana25)
str(ana30)

plot(ana20)
plot(ana25)
plot(ana30)
