# Supplementary material for: A single mini-barcode test to screen for Australian mammalian predators from environmental samples
Source: Gigascience. 2017 Jul 4;6(8):1–13. doi: 10.1093/gigascience/gix052 (PMC5545080; doi:10.1093/gigascience/gix052)
Supplement: Additional Files [file gix052_additional_files.zip › Additional_file_4_FULL_Database.fasta]

>Antechinus_bellus_AF038308
ATTAACCCAAGTTAACAGAAGA-ACGGCGTAAAGTGTGTTTA-AGCATTT-AAATTTTTAAATAAAGTTAAAGAGCAATTTAGCTGTAATACGCCAAAGTTG-TCATTAAAATACGCAACTTACGTGACTTTACC-AATTGCTGAAGACACTAAAGCTAAGGTACAAACTGG
>Antechinus_flavipes_AF038306
ATTAACCCGAGTTAACAGAAGA-ACGGCGTAAAGTGTGTTTA-AGCGTTT-AAAATCTTAAATAAAGTTAAAGAGCAATTTAGCTGTAATACGCCAAGGTTG-ACATTAAAATACGCAACTTACGTGACTTTACC-TATTGCTGAAGACACTAAAGCTAAGGTACAAACTGG
>Antechinus_godmani_AF038309
ATTAACCCGAGTTAACAGAAGA-ACGGCGTAAAGTGTGTTTA-AGCATTC-AACCTCACAAATAAAGTTAAAGGACAACTAAGCTGTAATACGCCCAAGTTG-TTATTAAAATACGCAACTTACGTGACTTTACC-TGCTGCTGAAGACACTAAAGCTAAGGTACAAACTGG
>Antechinus_leo_AF038310
ATTAACCCGAGTTAACAGAAGA-ACGGCGTAAAGGGTGTTTA-AGCATTT--AAACTTCAAATAAAGTTAAAGAGCAACTAAGCTGTAATACGCCAAAGTTG-TCATTAAAATACGCAACTTACGTGACTTTACC-TGTTGCTGAAGACACTAAAGCTAAGGTACAAACTGG
>Antechinus_minimus_A874
ATTAACCCGAGTTAACAGAAGA-ACGGCGTAAAGTGTGTTTA-AGCGTTC--AATAAATAAATAGAGTTAAAAATCAATTTAGCTGTAATACGCCCAAGTTG-ATATTAAAATACGCAACTTACGTGACTTTACC-TACCGCTGAAGACACTAAAGCTAAGGTACAAACTGG
>Antechinus_minimus_AF038307
ATTAACCCGAGTTAACAGAAGA-ACGGCGTAAAGTGTGTTTA-AGCGTTC-AATAATATAAATAGAGTTAAAAATCAATTTAGCTGTAATACGCCCAAGTTG-ATATTAAAATACGCAACTTACGTGACTTTACC-TACCGCTGAAGACACTAAAGCTAAGGTACAAACTGG
>Antechinus_minimus_UC1531
ATTAACCCGAGTTAACAGAAGA-ACGGCGTAAAGTGTGTTTA-AGCGTTC--AATAAATAAATAGAGTTAAAAATCAATTTAGCTGTAATACGCCCAAGTTG-ATATTAAAATACGCAACTTACGTGACTTTACC-TACCGCTGAAGACACTAAAGCTAAGGTACAAACTGG
>Antechinus_naso_AF038314
ATTAACCCAAGTTAACAGAAAA-ACGGCGTAAAGTGTGTTTA-AGCATTT-AAGTGGCAAAATAAAGTTAAAAGTCAACTGAGCTGTAATACGCCAAGGTTG-ATATTAAAATACGCAACTTACGTGGCTTTACC-CACTGCTGAAGACACTAAAGCTAAGGTACAAACTGG
>Antechinus_spp_AF038311
ATTAACCCGAGTTAACAGAAGA-ACGGCGTAAAGTGTGTTTA-AGCATTT--ATATTTCGAATAGAGTTAAAGAGCAACTAAGCTGTAATACGCCCAAGTTG-TCATTAAAATACGCAACTTACGTGACTTTACC-AATTGCTGAAGACACTAAAGCTAAGGTACAAATCGG
>Antechinus_spp_UC1220
ATTAACCCGAGTTAACAGAAGA-ACGGCGTAAAGTGTGTTTA-AGCGTCT---ATATCTAAATAGAGTTAAAAATCAACTAAGCTGTAATACGCCCAAGTTG-ATATTAAAATACGCAACTTACGTGACTCTGCC-TATTGCTGAAGACACTAAAGCTAAGGTACAAACTGG
>Antechinus_stuartii_ASU87399
ATTAACCCGAGTTAACAGAAGA-ACGGCGTAAAGTGTGTTTA-AGCATTT--ACACTTTGAATAAAGTTAAAGAACAACTAAGCTGTAATACGCCCAAGTTG-TCATTAAAATACGCAACTTACGTGACTTTACC-TGTTGCTGAAGACACTAAAGCTAAGGTACAAACTGG
>Antechinus_swainsonii_AF038304
ATTAACCCGAGTTAACAGAAGA-ACGGCGTAAAGTGTGTTTA-AGCGTTC--AATATATAAATAAAGTTAAAAATCAATTAAGCTGTAATACGCCCAAGTTG-ATATTAAAATACGCAACTTACGTGACTTTACC-CACCGCTGAAGACACTAAAGCTAAGGTACAAACTGG
>Bos_taurus_JN817347
ATTAACCCAAGCTAACAGGAGT-ACGGCGTAAAACGTGTTAA-AGCACCA-----TACCAAATAGGGTTAAATTCTAACTAAGCTGTAAAAAGCCATGATTA-AAATAAAAATAAATGACGAAAGTGACCCTA-C-AATAGCCGACG-CACTATAGCTAAGACCCAAACTGG
>Bos_taurus_JN817349
ATTAACCCAAGCTAACAGGAGT-ACGGCGTAAAACGTGTTAA-AGCACCA-----TACCAAATAGGGTTAAATTCTAACTAAGCTGTAAAAAGCCATGATTA-AAATAAAAATAAATGACGAAAGTGACCCTA-C-AATAGCCGACG-CACTATAGCTAAGACCCAAACTGG
>Bos_taurus_KC153975
ATTAACCCAAGCTAACAGGAGT-ACGGCGTAAAACGTGTTAA-AGCACCA-----TACCAAATAGGGTTAAATTCTAACTAAGCTGTAAAAAGCCATGATTA-AAATAAAAATAAATGACGAAAGTGACCCTA-C-AATAGCCGACG-CACTATAGCTAAGACCCAAACTGG
>Canis_lupus_AB499818
ATTAACCCAAACTAATAGGCCT-ACGGCGTAAAGCGTGTTCA-AG-AT----ACTTTTACACTAAAGTTAAAACTTAACTAAGCCGTAAAAAGCTACAGTTA-TCAT-AAAATAAACCACGAAAGTGACTTTATA-ATAATCTGACTACACGATAGCTAAGACCCAAACTGG
>Canis_lupus_AB499819
ATTAACCCAAACTAATAGGCCT-ACGGCGTAAAGCGTGTTCA-AG-AT----ACTTTAACACTAAAGTTAAAACTTAACTAAGCCGTAAAAAGCTACAGTTA-TCAT-AAAATAAACCACGAAAGTGACTTTATA-ATAATCTGACTACACGATAGCTAAGACCCAAACTGG
>Canis_lupus_AB499820
ATTAACCCAAACTAATAGGCCT-ACGGCGTAAAGCGTGTTCA-AG-AT----ACTTTAACACTAAAGTTAAAACTTAACTAAGCCGTAAAAAGCTACAGTTA-TCAT-AAAATAAACCACGAAAGTGACTTTATA-ATAATCTGACTACACGATAGCTAAGACCCAAACTGG
>Canis_lupus_AB499821
ATTAACCCAAACTAATAGGCCT-ACGGCGTAAAGCGTGTTCA-AG-AT----ACTTTTACACTAAAGTTAAAACTTAACTAAGCCGTAAAAAGCTACAGTTA-TCAT-AAAATAAACCACGAAAGTGACTTTATA-ATAATCTGACTACACGATAGCTAAGACCCAAACTGG
>Canis_lupus_AB499822
ATTAACCCAAACTAATAGGCCT-ACGGCGTAAAGCGTGTTCA-AG-AT----ACTTTTACACTAAAGTTAAAACTTAACTAAGCCGTAAAAAGCTACAGTTA-TCAT-AAAATAAACCACGAAAGTGACTTTATA-ATAATCTGACTACACGATAGCTAAGACCCAAACTGG
>Canis_lupus_AB499823
ATTAACCCAAACTAATAGGCCT-ACGGCGTAAAGCGTGTTCA-AG-AT----ACTTTTACACTAAAGTTAAAACTTAACTAAGCCGTAAAAAGCTACAGTTA-TCAT-AAAATAAACCACGAAAGTGACTTTATA-ATAATCTGACTACACGATAGCTAAGACCCAAACTGG
>Canis_lupus_AB499824
ATTAACCCAAACTAATAGGCCT-ACGGCGTAAAGTGTGTTCA-AG-AT----ACTTTTACACTAAAGTTAAAACTTAACTAAGCCGTAAAAAGCTACAGTTA-TCAT-AAAATAAACCACGAAAGTGACTTTATA-ATAATCTGACTACACGATAGCTAAGACCCAAACTGG
>Canis_lupus_AB499825
ATTAACCCAAACTAATAGGCCT-ACGGCGTAAAGCGTGTTCA-AG-AT----ACTTTTACACTAAAGTTAAAACTTAACTAAGCCGTAAAAAGCTACAGTTA-TCAT-AAAATAAACCACGAAAGTGACTTTATA-ATAATCTGACTACACGATAGCTAAGACCCAAACTGG
>Canis_lupus_familiaris_AB499816
ATTAACCCAAACTAATAGGCCT-ACGGCGTAAAGCGTGTTCA-AG-AT----ACTTTTACACTAAAGTTAAAACTTAACTAAGCCGTAAAAAGCTACAGTTA-TCAT-AAAATAAACCACGAAAGTGACTTTATA-ATAATCTGACTACACGATAGCTAAGACCCAAACTGG
>Canis_lupus_familiaris_AB499817
ATTAACCCAAACTAATAGGCCT-ACGGCGTAAAGCGTGTTCA-AG-AT----ACTTTTACACTAAAGTTAAAACTTAACTAAGCCGTAAAAAGCTACAGTTA-TCAT-AAAATAAACCACGAAAGTGACTTTATA-ATAATCTGACTACACGATAGCTAAGACCCAAACTGG
>Canis_lupus_familiaris_AY012152
ATTAACCCAAACTAATAGGCCT-ACGGCGTAAAGCGTGTTCA-AG-AT----ACTTTAACACTAAAGTTAAAACTTAACTAAGCCGTAAAAAGCTACAGTTA-TCAT-AAAATAAACCACGAAAGTGACTTTATA-ATAATCTGACTACACGATAGCTAAGACCCAAACTGG
>Canis_lupus_familiaris_AY656738
ATTAACCCAAACTAATAGGCCT-ACGGCGTAAAGCGTGTTCA-AG-AT----ACTTTTACACTAAAGTTAAAACTTAACTAAGCCGTAAAAAGCTACAGTTA-TCAT-AAAATAAACCACGAAAGTGACTTTATA-ATAATCTGACTACACGATAGCTAAGACCCAAACTGG
>Canis_lupus_familiaris_AY656745
ATTAACCCAAACTAATAGGCCT-ACGGCGTAAAGCGTGTTCA-AG-AT----ACTTTAACACTAAAGTTAAAACTTAACTAAGCCGTAAAAAGCTACAGTTA-TCAT-AAAATAAACCACGAAGGTGACTTTATA-ATAATCTGACTACACGATAGCTAAGACCCAAACTGG
>Canis_lupus_familiaris_AY656750
ATTAACCCAAACTAATAGGCCT-ACGGCGTAAAGCGTGTTCA-AG-AT----ACTTTTACACTAAAGTTAAAACTTAACTAAGCCGTAAAAAGCTACAGTTA-TCAT-AAAATAAACCACGAAAGTGACTTTATA-ATAATCCGACTACACGATAGCTAAGACCCAAACTGG
>Canis_lupus_familiaris_AY729880
ATTAACCCAAACTAATAGGCCT-ACGGCGTAAAGCGTGTTCA-AG-AT----ACTTTTACACTAAAGTTAAAACTTAACTAAGCCGTAAAAAGCTACAGTTA-TCAT-AAAATAAACCACGAAAGTGACTTTATA-ATAATCTGACTACACGATAGCTAAGACCCAAACTGG
>Canis_lupus_familiaris_CFU96639
ATTAACCCAAACTAATAGGCCT-ACGGCGTAAAGCGTGTTCA-AG-AT----ACTTTTACACTAAAGTTAAAACTTAACTAAGCCGTAAAAAGCTACAGTTA-TCAT-AAAATAAACCACGAAAGTGACTTTATA-ATAATCTGACTACACGATAGCTAAGACCCAAACTGG
>Canis_lupus_familiaris_EU408254
ATTAACCCAAACTAATAGGCCT-ACGGCGTAAAGCGTGTTCA-AG-AT----ACTTTAACACTAAAGTTAAAACTTAACTAAGCCGTAAAAAGCTACAGTTA-TCAT-AAAATAAACCACGAAGGTGACTTTATA-ATAATCTGACTACACGATAGCTAAGACCCAAACTGG
>Canis_lupus_familiaris_EU408263
ATTAACCCAAACTAATAGGCCT-ACGGCGTAAAGCGTGTTCA-AG-AT----ACTTTTACACTAAAGTTAAAACTTAACTAAGCCGTAAAAAGCTACAGTTA-TCAT-AAAATAAACCACGAAAGTGACTTTATA-ATAATCTGACTACACGATAGCTAAGACCCAAACTGG
>Canis_lupus_familiaris_EU408271
ATTAACCCAAACTAATAGGCCT-ACGGCGTAAAGCGTGTTCA-AG-AT----ACTTTTACACTAAAGTTAAAACTTAACTAAGCCGTAAAAAGCTACAGTTA-TCAT-AAAATAAACCACGAAAGTGACTTTATA-ATAATCTGACTACACGATAGCTAAGACCCAAACTGG
>Capra_hircus_KJ940969
ATTAACCCAAGCTAACAGGAAT-ACGGCGTAAAACGTGTTAA-AGCACTA-----CATCAAATAGAGTTAAATTCTAATTAAACTGTAAAAAGCCATAATTA-CAACAAAAATAGATGACGAAAGTAACCCTA-C-TGCAGCTGA-TACACTATAGCTAAGACCCAAACTGG
>Capra_hircus_KM360063
ATTAACCCAAGCTAACAGGAAT-ACGGCGTAAAACGTGTTAA-AGCACTA-----CATCAAATAGAGTTAAATTCTAATTAAACTGTAAAAAGCCATAATTA-CAACAAAAATAGATGACGAAAGTAACCCTA-C-TGCAGCTGA-TACACTATAGCTAAGACCCAAACTGG
>Dama_dama_AJ885203
ATTAACCCAAGTTAATAAGCAC-ACGGCGTAAAGCGTGTTAA-AGCACTG-----TACTAAATAAAGTTAAATTCCAATTAAGCTGTAAAAAGCCATAATTG-CAACAAAAATAAACAACGAAGGTAACCTTAT--AGCCGCTGAA-ACACGATAGCTAGGACCCAAACTGG
>Dasycercus_cristicauda_AF009889
ATTAACCCAAATTAACAGAAAA-ACGGCGTAAAGGGTGTTTA-AGCATTA-AAAATACTAAATAAAGTTAAAACTCAACTGCGCTGTAATACGCCCTAGTTG-ACATTAAAATACGCAACTTACGTGACTTTA-C-CAATGCTGAAGACACTAAAGCTAAGGTACAAACTGG
>Dasycercus_cristicauda_EU086640
ATTAACCCAAATTAACAGAAAA-ACGGCGTAAAGGGTGTTTA-AGCATTA-AATAAACTAAATAAAGTTAAAACTCGACTGCGCTGTAATACGCCCTAGTTG-ATATTAAAATACGCAACTTACGTGACTTTA-C-CTATGCTGAAGACACTAAAGCTAAGACACAAACTGG
>Dasykaluta_rosamondae_KJ868108
ATTGACCCAAATTAACAGAAGA-ACGGCGTAAAGGGTGTTTA-AGCACTT--AATTACTAAATAAAGTTAAAGCTCAACTGCGCTGTAATACGCCCTAGTTG-ATATTAAAATACGCAACTTACGTGACTTTA-C-TATTGCTGAGGACACTAAAGCTAAGAGACAAACTGG
>Dasyuroides_byrnei_AF009888
ATTAACCCAAATTAACAGAAGA-ACGGCGTAAAGGGTGTTTA-AGCATTT-AATCTATTAAATAAAGTTAAAACTTAACTATGCTGTAATACGCTCTAGTTA-ATATTAAAATACGCAACTTACGTGACTTTA-C-CAATGCTGAAGACACTAAAGCTAAGGTATAAACTGG
>Dasyuroides_byrnei_KJ868109
ATTAACCCAAATTAACAGAAGA-ACGGCGTAAAGGGTGTTTA-AGCATTT-AATCTATTAAATAAAGTTAAAACTTAACTATGCTGTAATACGCTCTAGTTA-ATATTAAAATACGCAACTTACGTGACTTTA-C-CAATGCTGAAGACACTAAAGCTAAGGTACAAACTGG
>Dasyurus_albopunctatus_AF009890
ATTAACCCAAATTAACAGAAAA-ACGGCGTAAAGGGTGTTTA-AGCATAA--ACCTCACAAATAAAGTTAAAACTCAACTACGCTGTAATACGCCCTAGTTG-ATATTAAAATACGCAACTTACGTGACTTTA-C-TATCGCTGAAGACACTAAAGCTAAGATACAAACTGG
>Dasyurus_albopunctatus_KJ780025
ATTAACCCAAATTAACAGAAAA-ACGGCGTAAAGGGTGTTTA-AGCATAA--ACCTCACAA-TAAAGTTAAAACTCAACTACGCTGTAATACGCCCTAGTTG-ATATTAAAATACGCAACTTACGTGACTTTA-C-TATCGCTGAAGACACTAAAGCTAAGATACAAACTGG
>Dasyurus_albopunctatus_KJ780026
ATTAACCCAAATTAACAGAAAA-ACGGCGTAAAGGGTGTTTA-AGCATAA--ACCTCACAA-TAAAGTTAAAACTCAACTACGCTGTAATACGCCCTAGTTG-ATATTAAAATACGCAACTTACGTGACTTTA-C-TATCGCTGAAGACACTAAAGCTAAGATACAAACTGG
>Dasyurus_geoffroii_KJ780027
ATTAACCCAAATTAACAGAAAA-ACGGCGTAAAGGGTGTTTA-AGCATAA--ACCTCATAA-TAAAGTTAAAACTCAACTATGCTGTAATACGCCCTAGTTG-ATATTAAAATATACAACTTACGTGACTTTA-C-TACTACTGAAGACACTAAAGCTAAGGTACAAACTGG
>Dasyurus_geoffroii_AA68007
ATTAACCCAAATTAACAGAAAA-ACGGCGTAAAGGGTGTTTA-AGCATAA--ACCTCATAAATAAAGTTAAAACTCAACTATGCTGTAATACGCCCTAGTTG-GCATTAAAATATACAACTTACGTGACTTTA-C-TACTGCTGAAGACACTAAAGCTAAGGTACAAACTGG
>Dasyurus_geoffroii_AA68010
ATTAACCCAAATTAACAGAAAA-ACGGCGTAAAGGGTGTTTA-AGCATAA--ACCTCATAAATAAAGTTAAAACCCAACTATGCTGTAATACGCCCTAGTTG-GCATTAAAATATACAACTTACGTGACTTTA-C-TACTGCTGAAGACACTAAAGCTAAGGTACAAACTGG
>Dasyurus_geoffroii_AA68037
ATTAACCCAAATTAACAGAAAA-ACGGCGTAAAGGGTGTTTA-AGCATAA--ACCTCATAAATAAAGTTAAAACTCAACTATGCTGTAATACGCCCTAGTTG-GCATTAAAATATACAACTTACGTGACTTTA-C-TACTGCTGAAGACACTAAAGCTAAGGTACAAACTGG
>Dasyurus_geoffroii_AA68040
ATTAACCCAAATTAACAGAAAA-ACGGCGTAAAGGGTGTTTA-AGCATAA--ACCTCATAAATAAAGTTAAAACTCAACTATGCTGTAATACGCCCTAGTTG-GCATTAAAATATACAACTTACGTGACTTTA-C-TACTGCTGAAGACACTAAAGCTAAGGTACAAACTGG
>Dasyurus_geoffroii_AA68043
ATTAACCCAAATTAACAGAAAA-ACGGCGTAAAGGGTGTTTA-AGCATAA--ACCTCATAAATAAAGTTAAAACTCAACTATGCTGTAATACGCCCTAGTTG-GCATTAAAATATACAACTTACGTGACTTTA-C-TACTGCTGAAGACACTAAAGCTAAGGTACAAACTGG
>Dasyurus_geoffroii_AA68045
ATTAACCCAAATTAACAGAAAA-ACGGCGTAAAGGGTGTTTA-AGCATAA--ACCTCATAAATAAAGTTAAAACCCAACTATGCTGTAATACGCCCTAGTTG-GCATTAAAATATACAACTTACGTGACTTTA-C-TACTGCTGAAGACACTAAAGCTAAGGTACAAACTGG
>Dasyurus_geoffroii_AF009891
ATTAACCCAAATTAACAGAAAA-ACGGCGTAAAGGGTGTTTA-AGCATAA--ACCTCATAAATAAAGTTAAAACTCAACTATGCTGTAATACGCCCTAGTTG-GCATTAAAATATACAACTTACGTGACTTTA-C-TACTGCTGAAGACACTAAAGCTAAGGTACAAACTGG
>Dasyurus_geoffroii_FN666605
ATTAACCCAAATTAACAGAAAA-CCGGCGTAAAGGGTGTTTA-AGCATAA--ACCTCATAAATAAAGTTAAAACTCAACTATGCTGTAATACGCCCTAGTTG-GCATTAAAATATACAACTTACGTGACTTTA-C-TACTGCTGAAGACACTAAAGCTAAGGTACAAACTGG
>Dasyurus_hallucatus_AA68028
ATTAACCCAAATTAACAGAAAA-ACGGCGTAAAGGGTGTTTA-AGCATAA--ACCTTGC-AATAAAGTTAAAGCTCAACTACGCTGTAATACGCCACAGTTG-ACATTAAAATAAGCAACTTACGTGACTTTA-T-TAACGCTGAAGACACTAAAACTAAGGTACAAACTGG
>Dasyurus_hallucatus_AA68029
ATTAACCCAAATTAACAGAAAA-ACGGCGTAAAGGGTGTTTA-AGCATAA--ACCTTGC-AATAAAGTTAAAGCTCAACTACGCTGTAATACGCCACAGTTG-ACATTAAAATAAGCAACTTACGTGACTTTA-T-TAACGCTGAAGACACTAAAACTAAGGTACAAACTGG
>Dasyurus_hallucatus_AA68030
ATTAACCCAAATTAACAGAAAA-ACGGCGTAAAGGGTGTTTA-AGCATAA--ACCTTGC-AATAAAGTTAAAGCTCAACTACGCTGTAATACGCCACAGTTG-ACATTAAAATAAGCAACTTACGTGACTTTA-T-TAACGCTGAAGACACTAAAACTAAGGTACAAACTGG
>Dasyurus_hallucatus_AA68034
ATTAACCCAAATTAACAGAAAA-ACGGCGTAAAGGGTGTTTA-AGCATAA--ACCTTGC-AATAAAGTTAAAGCTCAACTACGCTGTAATACGCCACAGTTG-ACATTAAAATAAGCAACTTACGTGACTTTA-T-TAACGCTGAAGACACTAAAACTAAGGTACAAACTGG
>Dasyurus_hallucatus_AA68036
ATTAACCCAAATTAACAGAAAA-ACGGCGTAAAGGGTGTTTA-AGCATAA--ACCTTGC-AATAAAGTTAAAGCTCAACTACGCTGTAATACGCCACAGTTG-ACATTAAAATAAGCAACTTACGTGACTTTA-T-TAACGCTGAAGACACTAAAACTAAGGTACAAACTGG
>Dasyurus_hallucatus_AY795973
ATTAACCCAAATTAACAGAAAA-ACGGCGTAAAGGGTGTTTA-AGCATAA--ACCTTGC-AATAAAGTTAAAGCTCAACTACGCTGTAATACGCCACAGTTG-ATATTAAAATAAGCAACTTACGTGACTTTA-T-TAACGCTGAAGACACTAAAACTAAGGTACAAACTGG
>Dasyurus_hallucatus_DHU87400
ATTAACCCAAATTAACAGAAAA-AC-GCGTAAAGGGTGTTTA-AGCATAA--ACCTTACAAATAAAGTTAAAGCTCAACTACGCTGTAATACGCCCTAGTTG-ATATTAAAATAAGCAACTTACGTGACTTTA-T-TAACGCTGAAGACACTAAAACTAAGGTACAAACTGG
>Dasyurus_hallucatus_KJ780031
ATTAACCCAAATTAACAGAAAA-ACGGCGTAAAGGGTGTTTA-AGCATAA--ACCTTAC-AATAAAGTTAAAGCTCAACTACGCTGTAATACGCCCTAGTTG-ATATTAAAATAAGCAACTTACGTGACTTTA-T-TAACGCTGAAGACACTAAAACTAAGGTACAAACTGG
>Dasyurus_hallucatus_KJ780032
ATTAACCCAAATTAACAGAAAA-ACGGCGTAAAGGGTGTTTA-AGCATAA--ACCTTAC-AATAAAGTTAAAGCTCAACTACGCTGTAATACGCCACAGTTG-ATATTAAAATAAGCAACTTACGTGACTTTA-T-TAACGCTGAAGACACTAAAACTAAGGTACAAACTGG
>Dasyurus_hallucatus_KJ780033
ATTAACCCAAATTAACAGAAAA-ACGGCGTAAAGGGTGTTTA-AGCATAA--ACCTTAC-AATAAAGTTAAAGCTCAACTACGCTGTAATACGCCCTAGTTG-ATATTAAAATAAGCAACTTACGTGACTTTA-T-TAACGCTGAAGACACTAAAACTAAGGTACAAACTGG
>Dasyurus_hallucatus_KJ780034
ATTAACCCAAATTAACAGAAAA-ACGGCGTAAAGGGTGTTTA-AGCATAA--ACCTTAC-AATAAAGTTAAAGCTCAACTACGCTGTAATACGCCACAGTTG-ATATTAAAATAAGCAACTTACGTGACTTTA-T-TAACGCTGAAGACACTAAAACTAAGGTACAAACTGG
>Dasyurus_hallucatus_NC007630
ATTAACCCAAATTAACAGAAAA-ACGGCGTAAAGGGTGTTTA-AGCATAA--ACCTTGC-AATAAAGTTAAAGCTCAACTACGCTGTAATACGCCACAGTTG-ATATTAAAATAAGCAACTTACGTGACTTTA-T-TAACGCTGAAGACACTAAAACTAAGGTACAAACTGG
>Dasyurus_maculatus_A3359
ATTAACCCAAATTAACAGAAAA-ACGGCGTAAAGGGTGTTTA-AGCACAT---ACCTCACAATAAAGTTAAAAGCTAACTACGCTGTAATACGCCCTAGTTG-ACATTAAAATACGCAACTTACGTGACTTTA-C-TATTGCTGAAGACACTAAAGCTAAGGTACAAACTGG
>Dasyurus_maculatus_A3361
ATTAACCCAAATTAACAGAAAA-ACGGCGTAAAGGGTGTTTA-AGCACAT---ACCTCACAATAAAGTTAAAAGCTAACTACGCTGTAATACGCCCTAGTTG-ACATTAAAATACGCAACTTACGTGACTTTA-C-TATTGCTGAAGACACTAAAGCTAAGGTACAAACTGG
>Dasyurus_maculatus_A3364
ATTAACCCAAATTAACAGAAAA-ACGGCGTAAAGGGTGTTTA-AGCACAT---ACCTCACAATAAAGTTAAAAGCTAACTACGCTGTAATACGCCCTAGTTG-ACATTAAAATACGCAACTTACGTGACTTTA-C-TATTGCTGAAGACACTAAAGCTAAGGTACAAACTGG
>Dasyurus_maculatus_A3365
ATTAACCCAAATTAACAGAAAA-ACGGCGTAAAGGGTGTTTA-AGCACAT---ACCTCACAATAAAGTTAAAAGCTAACTACGCTGTAATACGCCCTAGTTG-ACATTAAAATACGCAACTTACGTGACTTTA-C-TATTGCTGAAGACACTAAAGCTAAGGTACAAACTGG
>Dasyurus_maculatus_A3369
ATTAACCCAAATTAACAGAAAA-ACGGCGTAAAGGGTGTTTA-AGCACAT---ACCTCACAATAAAGTTAAAAGCTAACTACGCTGTAATACGCCCTAGTTG-ACATTAAAATACGCAACTTACGTGACTTTA-C-TATTGCTGAAGACACTAAAGCTAAGGTACAAACTGG
>Dasyurus_maculatus_A3375
ATTAACCCAAATTAACAGAAAA-ACGGCGTAAAGGGTGTTTA-AGCACAT---ACCTCACAATAAAGTTAAAAGCTAACTACGCTGTAATACGCCCTAGTTG-ACATTAAAATACGCAACTTACGTGACTTTA-C-TATTGCTGAAGACACTAAAGCTAAGGTACAAACTGG
>Dasyurus_maculatus_A3376
ATTAACCCAAATTAACAGAAAA-ACGGCGTAAAGGGTGTTTA-AGCACAT---ACCTCACAATAAAGTTAAAAGCTAACTACGCTGTAATACGCCCTAGTTG-ACATTAAAATACGCAACTTACGTGACTTTA-C-TATTGCTGAAGACACTAAAGCTAAGGTACAAACTGG
>Dasyurus_maculatus_A3395
ATTAACCCAAATTAACAGAAAA-ACGGCGTAAAGGGTGTTTA-AGCACAT---ACCTCACAATAAAGTTAAAAGCTAACTACGCTGTAATACGCCCTAGTTG-ACATTAAAATACGCAACTTACGTGACTTTA-C-TATTGCTGAAGACACTAAAGCTAAGGTACAAACTGG
>Dasyurus_maculatus_A3397
ATTAACCCAAATTAACAGAAAA-ACGGCGTAAAGGGTGTTTA-AGCACAT---ACCTCACAATAAAGTTAAAAGCTAACTACGCTGTAATACGCCCTAGTTG-ACATTAAAATACGCAACTTACGTGACTTTA-C-TATTGCTGAAGACACTAAAGCTAAGGTACAAACTGG
>Dasyurus_maculatus_A3926
ATTAACCCAAATTAACAGAAAA-ACGGCGTAAAGGGTGTTTA-AGCACAT---ACCTCACAATAAAGTTAAAAGCTAACTACGCTGTAATACGCCCTAGTTG-ACATTAAAATACGCAACTTACGTGACTTTA-C-TATTGCTGAAGACACTAAAGCTAAGGTACAAACTGG
>Dasyurus_maculatus_A4667
ATTAACCCAAATTAACAGAAAA-ACGGCGTAAAGGGTGTTTA-AGCACAT---ACCTCACAATAAAGTTAAAAGCTAACTACGCTGTAATACGCCCTAGTTG-ACATTAAAATACGCAACTTACGTGACTTTA-C-TATTGCTGAAGACACTAAAGCTAAGGTACAAACTGG
>Dasyurus_maculatus_A4699
ATTAACCCAAATTAACAGAAAA-ACGGCGTAAAGGGTGTTTA-AGCACAT---ACCTCACAATAAAGTTAAAAGCTAACTACGCTGTAATACGCCCTAGTTG-ACATTAAAATACGCAACTTACGTGACTTTA-C-TATTGCTGAAGACACTAAAGCTAAGGTACAAACTGG
>Dasyurus_maculatus_A4701
ATTAACCCAAATTAACAGAAAA-ACGGCGTAAAGGGTGTTTA-AGCACAT---ACCTCACAATAAAGTTAAAAGCTAACTACGCTGTAATACGCCCTAGTTG-ACATTAAAATACGCAACTTACGTGACTTTA-C-TATTGCTGAAGACACTAAAGCTAAGGTACAAACTGG
>Dasyurus_maculatus_AA15132
ATTAACCCAAATTAACAGAAAA-ACGGCGTAAAGGGTGTTTA-AGCACAT---ACCTCACAATAAAGTTAAAAGCTAACTACGCTGTAATACGCCCTAGTTG-ACATTAAAATACGCAACTTACGTGACTTTA-C-TATTGCTGAAGACACTAAAGCTAAGGTACAAACTGG
>Dasyurus_maculatus_AA15133
ATTAACCCAAATTAACAGAAAA-ACGGCGTAAAGGGTGTTTA-AGCACAT---ACCTCACAATAAAGTTAAAAGCTAACTACGCTGTAATACGCCCTAGTTG-ACATTAAAATACGCAACTTACGTGACTTTA-C-TATTGCTGAAGACACTAAAGCTAAGGTACAAACTGG
>Dasyurus_maculatus_AF009893
ATTAACCCAAATTAACAGAAAA-ACGGCGTAAAGGGTGTTTA-AGCACAT--ACCTCACAAATAAAGTTAAAAGCTAACTACGCTGTAATACGCCCTAGTTG-ACATTAAAATACGCAACTTACGTGACTTTA-C-TATTGCTGAAGACACTAAAGCTAAGGTACAAACTGG
>Dasyurus_maculatus_KJ780028
ATTAACCCAAATTAACAGAAAA-ACGGCGTAAAGGGTGTTTA-AGCACAT-AAACCTCACA-TAAAGTTAAAAGCTAACTACGCTGTAATACGCCCTAGTTG-ACATTAAAATACGCAACTTACGTGACTTTA-C-TATTGCTGAAGACACTAAAGCTAAGGTACAAACTGG
>Dasyurus_maculatus_KJ780029
ATTAACCCAAATTAACAGAAAA-ACGGCGTAAAGGGTGTTTA-AGCACAT-AAACCTCACAATAAAGTTAAAAGCTAACTACGCTGTAATACGCCCTAGTTG-ACATTAAAATACGCAACTTACGTGACTTTA-C-TATTGCTGAAGACACTAAAGCTAAGGTACAAACTGG
>Dasyurus_maculatus_KJ780030
ATTAACCCAAATTAACAGAAAA-ACGGCGTAAAGGGTGTTTA-AGCACAT-AAACCTCACAATAAAGTTAAAAACTAACTACGCTGTAATACGCCCTAGTTG-ACATTAAAATACGCAACTTACGTGACTTTA-C-TATTGCTGAAGACACTAAAGCTAAGGTACAAACTGG
>Dasyurus_maculatus_NME211
ATTAACCCAAATTAACAGAAAA-ACGGCGTAAAGGGTGTTTA-AGCACAT---ACCTCACAATAAAGTTAAAAGCTAACTACGCTGTAATACGTCCTAGTTG-ACATTAAAATACGCAACTTACGTGACTTTA-C-TATTGCTGAAGACACTAAAGCTAAGGTACAAACTGG
>Dasyurus_maculatus_NME281
ATTAACCCAAATTAACAGAAAA-ACGGCGTAAAGGGTGTTTA-AGCACAT---ACCTCACAATAAAGTTAAAAGCTAACTACGCTGTAATACGCCCTAGTTG-ACATTAAAATACGCAACTTACGTGACTTTA-C-TATTGCTGAAGACACTAAAGCTAAGGTACAAACTGG
>Dasyurus_maculatus_UC0589
ATTAACCCAAATTAACAGAAAA-ACGGCGTAAAGGGTGTTTA-AGCACAT---ACCTCACAATAAAGTTAAAAGCTAACTACGCTGTAATACGCCCTAGTTG-ACATTAAAATACGCAACTTACGTGACTTTA-C-TATTGCTGAAGACACTAAAGCTAAGGTACAAACTGG
>Dasyurus_maculatus_UC0626
ATTAACCCAAATTAACAGAAAA-ACGGCGTAAAGGGTGTTTA-AGCACAT---ACCTCACAATAAAGTTAAAAGCTAACTACGCTGTAATACGCCCTAGTTG-ACATTAAAATACGCAACTTACGTGACTTTA-C-TATTGCTGAAGACACTAAAGCTAAGGTACAAACTGG
>Dasyurus_maculatus_UC1480
ATTAACCCAAATTAACAGAAAA-ACGGCGTAAAGGGTGTTTA-AGCACAT---ACCTCACAATAAAGTTAAAAGCTAACTACGCTGTAATACGCCCTAGTTG-ACATTAAAATACGCAACTTACGTGACTTTA-C-TATTGCTGAAGACACTAAAGCTAAGGTACAAACTGG
>Dasyurus_spartacus_AF009892
ATTAACCCAAATTAACAGAAAA-ACGGCGTAAAGGGTGTTTA-AGCATAA--ACCTCATAAATAAAGTTAAAACTCAACTATGCTGTAATACGCCCTAGTTG-ACATTAAAATATACAACTTACGTGACTTTA-C-TACTGCTGAAGACACTAAAGCTAAGGTACAAACTGG
>Dasyurus_viverrinus_A3363
ATTAACCCAAATTAACAGAAAA-ACGGCGTAAAGGGTGTTTA-AGCATAA--ACTTCACAAATAAGGTTAAAACTCAACTACGCTGTAATACGCCCCAGTTG-ACATTAAAATACGCAACTTACGTGACTTTA-C-TATTGCTGAAGACACTAAAGCTAAGGTACAAACTGG
>Dasyurus_viverrinus_A3372
ATTAACCCAAATTAACAGAAAA-ACGGCGTAAAGGGTGTTTA-AGCATAA--GCTTCACAAATAAGGTTAAAACTCAACTACGCTGTAATACGCCCCAGTTG-ACATTAAAATACGCAACTTACGTGACTTTA-C-TATTGCTGAAGACACTAAAGCTAAGGTACAAACTGG
>Dasyurus_viverrinus_A3394
ATTAACCCAAATTAACAGAAAA-ACGGCGTAAAGGGTGTTTA-AGCATAA--GCTTCACAAATAAGGTTAAAACTCAACTACGCTGTAATACGCCCCAGTTG-ACATTAAAATACGCAACTTACGTGACTTTA-C-TATTGCTGAAGACACTAAAGCTAAGGTACAAACTGG
>Dasyurus_viverrinus_A3396
ATTAACCCAAATTAACAGAAAA-ACGGCGTAAAGGGTGTTTA-AGCATAA--GCTTCACAAATAAGGTTAAAACTCAACTACGCTGTAATACGCCCCAGTTG-ACATTAAAATACGCAACTTACGTGACTTTA-C-TATTGCTGAAGACACTAAAGCTAAGGTACAAACTGG
>Dasyurus_viverrinus_A4698
ATTAACCCAAATTAACAGAAAA-ACGGCGTAAAGGGTGTTTA-AGCATAA--GCTTCACAAATAAGGTTAAAACTCAACTACGCTGTAATACGCCCCAGTTG-ACATTAAAATACGCAACTTACGTGACTTTA-C-TATTGCTGAAGACACTAAAGCTAAGGTACAAACTGG
>Dasyurus_viverrinus_AA15126
ATTAACCCAAATTAACAGAAAA-ACGGCGTAAAGGGTGTTTA-AGCATAA--GCTTCACAAATAAGGTTAAAACTCAACTACGCTGTAATACGCCCCAGTTG-ACATTAAAATACGCAACTTACGTGACTTTA-C-TATTGCTGAAGACACTAAAGCTAAGGTACAAACTGG
>Dasyurus_viverrinus_AA15129
ATTAACCCAAATTAACAGAAAA-ACGGCGTAAAGGGTGTTTA-AGCATAA--GCTTCACAAATAAGGTTAAAACTCAACTACGCTGTAATACGCCCCAGTTG-ACATTAAAATACGCAACTTACGTGACTTTA-C-TATTGCTGAAGACACTAAAGCTAAGGTACAAACTGG
>Dasyurus_viverrinus_AA15130
ATTAACCCAAATTAACAGAAAA-ACGGCGTAAAGGGTGTTTA-AGCATAA--GCTTCACAAATAAGGTTAAAACTCAACTACGCTGTAATACGCCCCAGTTG-ACATTAAAATACGCAACTTACGTGACTTTA-C-TATTGCTGAAGACACTAAAGCTAAGGTACAAACTGG
>Dasyurus_viverrinus_AA15131
ATTAACCCAAATTAACAGAAAA-ACGGCGTAAAGGGTGTTTA-AGCATAA--GCTTCACAAATAAGGTTAAAACTCAACTACGCTGTAATACGCCCCAGTTG-ACATTAAAATACGCAACTTACGTGACTTTA-C-TATTGCTGAAGACACTAAAGCTAAGGTACAAACTGG
>Dasyurus_viverrinus_DVU87401
ATTAACCCAAATTAACAGAAAA-ACGGCGTAAAGGGTGTTTA-AGCATAA--GCTTCACAAATAAGGTTAAAACTCAACTACGCTGTAATACGCCCCAGTTG-ACATTAAAATACGCAACTTACGTGACTTTA-C-TATTGCTGAAGACACTAAAGCTAAGGTACAAACTGG
>Dasyurus_viverrinus_UC1205
ATTAACCCAAATTAACAGAAAA-ACGGCGTAAAGGGTGTTTA-AGCATAA--GCTTCACAAATAAGGTTAAAACTCAACTACGCTGTAATACGCCCCAGTTG-ACATTAAAATACGCAACTTACGTGACTTTA-C-TATTGCTGAAGACACTAAAGCTAAGGTACAAACTGG
>Dasyurus_viverrinus_UC1213
ATTAACCCAAATTAACAGAAAA-ACGGCGTAAAGGGTGTTTA-AGCATAA--GCTTCACAAATAAGGTTAAAACTCAACTACGCTGTAATACGCCCCAGTTG-ACATTAAAATACGCAACTTACGTGACTTTA-C-TATTGCTGAAGACACTAAAGCTAAGGTACAAACTGG
>Dasyurus_viverrinus_UC1214
ATTAACCCAAATTAACAGAAAA-ACGGCGTAAAGGGTGTTTA-AGCATAA--GCTTCACAAATAAGGTTAAAACTCAACTACGCTGTAATACGCCCCAGTTG-ACATTAAAATACGCAACTTACGTGACTTTA-C-TATTGCTGAAGACACTAAAGCTAAGGTACAAACTGG
>Dasyurus_viverrinus_UC1215
ATTAACCCAAATTAACAGAAAA-ACGGCGTAAAGGGTGTTTA-AGCATAA--GCTTCACAAATAAGGTTAAAACTCAACTACGCTGTAATACGCCCCAGTTG-ACATTAAAATACGCAACTTACGTGACTTTA-C-TATTGCTGAAGACACTAAAGCTAAGGTACAAACTGG
>Dasyurus_viverrinus_UC1452
ATTAACCCAAATTAACAGAAAA-ACGGCGTAAAGGGTGTTTA-AGCATAA--GCTTCACAAATAAGGTTAAAACTCAACTACGCTGTAATACGCCCCAGTTG-ACATTAAAATACGCAACTTACGTGACTTTA-C-TATTGCTGAAGACACTAAAGCTAAGGTACAAACTGG
>Dasyurus_viverrinus_UC1692
ATTAACCCAAATTAACAGAAAA-ACGGCGTAAAGGGTGTTTA-AGCATAA--GCTTCACAAATAAGGTTAAAACTCAACTACGCTGTAATACGCCCCAGTTG-ACATTAAAATACGCAACTTACGTGACTTTA-C-TATTGCTGAAGACACTAAAGCTAAGGTACAAACTGG
>Dasyurus_viverrinus_UC1696
ATTAACCCAAATTAACAGAAAA-ACGGCGTAAAGGGTGTTTA-AGCATAA--GCTTCACAAATAAGGTTAAAACTCAACTACGCTGTAATACGCCCCAGTTG-ACATTAAAATACGCAACTTACGTGACTTTA-C-TATTGCTGAAGACACTAAAGCTAAGGTACAAACTGG
>Equus_caballus_JQ340128
ATTAACCCAAATTAATAAACCCTCCGGCGTAAAGCGTGTCAA-AGACT----AATACCAAAATAAAGTTAAAACCCAGTTAAGCCGTAAAAAGCTACAACCA-A-AGTAAAATAGACTACGAAAGTGACTTTA-A-TACCTCTGACTACACGATAGCTAAGACCCAAACTGG
>Equus_caballus_JQ340135
ATTAGCCCAAATTAATAAACCCTCCGGCGTAAAGCGTGTCAA-AGACT----AATACCAAAATAAAGTTAAAACCCAGTTAAGCCGTAAAAAGCTACAACCA-A-AGTAAAATAGACTACGAAAGTGACTTTA-A-TACCTCTGACTACACGATAGCTAAGACCCAAACTGG
>Equus_caballus_JQ340151
ATTAACCCAAATTAATAAACCCTCCGGCGTAAAGCGTGTCAA-AGACT----AATACCAAAATAAAGTTAAAACCCAGTTAAGCCGTAAAAAGCTACAACCA-A-AGTAAAATAGACTACGAAAGTGACTTTA-A-TACCTCTGACTACACGATAGCTAAGACCCAAACTGG
>Felis_catus_FCU20753
ATTAACCCAAACTAATAGACCC-ACGGCGTAAAGCGTGTTAC-AGAGA---AAAAAATATACTAAAGTTAAATTTTAACTAGGCCGTAGAAAGCTACAGTTA-ACATAAAAATACAGCACGAAAGTAACTTTAAC--ACCTCCGACTACACGACAGCTAAGACCCAAACTGG
>Felis_catus_N22b
ATTAACCCAAACTAATAGACCC-ACGGCGTAAAGCGTGTTAC-AGAGA---AAAAAATATACTAAAGTTAAATTTTAACTAGGCCGTAGAAAGCTACAGTTA-ACATAAAAATACAGCACGAAAGTAACTTTAAC--ACCTCCGACTACACGACAGCTAAGACCCAAACTGG
>Felis_catus_NC001700
ATTAACCCAAACTAATAGACCC-ACGGCGTAAAGCGTGTTAC-AGAGA---AAAAAATATACTAAAGTTAAATTTTAACTAGGCCGTAGAAAGCTACAGTTA-ACATAAAAATACAGCACGAAAGTAACTTTAAC--ACCTCCGACTACACGACAGCTAAGACCCAAACTGG
>Felis_catus_Y08503
ATTAACCCAAACTAATAGACCC-ACGGCGTAAAGCGTGTTAC-AGAG----AAAAAATATACTAAAGTTAAATTTTAACTAGGCCGTAGAAAGCTACAGTTA-ACATAAAAATACAGCACGAAAGTAACTTTAAC--ACCTCCGACTACACGACAGCTAAGACCCAAACTGG
>Homo_sapiens_KC257328
ATTAACCCAAGTCAATAGAAGC--CGGCGTAAAGAGTGTTTT-AG-ATCACCCCCTCCCCAATAAAGCTAAAACTCACCTGAGTTGTAAAAAACTCCAGTTG-ACAC-AAAATAGACTACGAAAGTGGCTTTAAC--ATATCTGAACACACAATAGCTAAGACCCAAACTGG
>Homo_sapiens_KC257351
ATTAACCCAAGTCAATAGAAGC--CGGCGTAAAGAGTGTTTT-AG-ATCACCCCCTCCCCAATAAAGCTAAAACTCACCTGAGTTGTAAAAAACTCCAGTTG-ACAC-AAAATAGACTACGAAAGTGGCTTTAAC--ATATCTGAACACACAATAGCTAAGACCCAAACTGG
>Homo_sapiens_KJ801423
ATTAACCCAAGTCAATAGAAGC--CGGCGTAAAGAGTGTTTT-AG-ATCACCCCCTCCCCAATAAAGCTAAAACTCACCTGAGTTGTAAAAAACTCCAGTTG-ACAC-AAAATAGACTACGAAAGTGGCTTTAAC--ATATCTGAACACACAATAGCTAAGACCCAAACTGG
>Homo_sapiens_KP229447
ATTAACCCAAGTCAATAGAAGC--CGGCGTAAAGAGTGTTTT-AG-ATCACCCCCTCCCCAATAAAGCTAAAACTCACCTGAGTTGTAAAAAACTCCAGTTG-ACAC-AAAATAGACTACGAAAGTGGCTTTAAC--ATATCTGAACACACAATAGCTAAGACCCAAACTGG
>Homo_sapiens_KP877128
ATTAACCCAAGTCAATAGAAGC--CGGCGTAAAGAGTGTTTT-AG-ATCACCCCCTCCCCAATAAAGCTAAAACTCACCTGAGTTGTAAAAAACTCCAGTTG-ACAC-AAAATAGACTACGAAAGTGGCTTTAAC--ATATCTGAACACACAATAGCTAAGACCCAAACTGG
>Homo_sapiens_KR135843
ATTAACCCAAGTCAATAGAAGC--CGGCGTAAAGAGTGTTTT-AG-ATCACCCCCTCCCCAATAAAGCTAAAACTCACCTGAGTTGTAAAAAACTCCAGTTG-ACAC-AAAATAAACTACGAAAGTGGCTTTAAC--ATATCTGAACACACAATAGCTAAGACCCAAACTGG
>Homo_sapiens_KR135882
ATTAACCCAAGTCAATAGAAGC--CGGCGTAAAGAGTGTTTT-AG-ATCACCCCCTCCCCAATAAAGCTAAAACTCACCTGAGTTGTAAAAAACTCCAGTTG-ACAC-AAAATAAACTACGAAAGTGGCTTTAAC--ATATCTGAACACACAATAGCTAAGACCCAAACTGG
>Homo_sapiens_KT366045
ATTAACCCAAGTCAATAGAAGC--CGGCGTAAAGAGTGTTTT-AG-ATCACCCCCTCCCCAATAAAGCTAAAACTCACCTGAGTTGTAAAAAACTCCAGTTG-ACAC-AAAATAGACTACGAAAGTGGCTTTAAC--ATATCTGAACACACAATAGCTAAGACCCAAACTGG
>Homo_sapiens_KT749783
ATTAACCCAAGTCAATAGAAGC--CGGCGTAAAGAGTGTTTT-AG-ATCACCCCCTCCCCAATAAAGCTAAAACTCACCTGAGTTGTAAAAAACTCCAGTTG-ACAC-AAAATAGACTACGAAAGTGGCTTTAAC--ATATCTGAACACACAATAGCTAAGACCCAAACTGG
>Homo_sapiens_KT886412
ATTAACCCAAGTCAATAGAAGC--CGGCGTAAAGAGTGTTTT-AG-ATCACCCCCTCCCCAATAAAGCTAAAACTCACCTGAGTTGTAAAAAACTCCAGTTG-ACAC-AAAATAGACTACGAAAGTGGCTTTAAC--ATATCTGAACACACAATAGCTAAGACCCAAACTGG
>Lepus_capensis_GU937113
ATTAACCCAAACTAATAAACAC-CCGGCGTAAAGCGTGATTAGAACAT----AAAACAAAAATAAAATCAAATAACAACTAAGCTGTAAAAAGTAATAGTTGCAAACAAAAATAAACGACGAAAGTGATTTTAT--AGCCTTCGAACTCACGATAGCTAAGATCCAAACTGG
>Lepus_capensis_NC015841
ATTAACCCAAACTAATAAACAC-CCGGCGTAAAGCGTGATTAGAACAT----AAAACAAAAATAAAATCAAATAACAACTAAGCTGTAAAAAGTAATAGTTGCAAACAAAAATAAACGACGAAAGTGATTTTAT--AGCCTTCGAACTCACGATAGCTAAGATCCAAACTGG
>Myoictis_wavicus_AY609350
ATTAACCCGAATTAACAGAAGA-ACGGCGTAAAGGGTGTTTA-AGCATTA--GGCCTCTAAATAAAGTTAAAAATCGACTGCGCTGTAATACGCCCTAGTTG-ATATTAAAATACACAACTTACGTGACTTTA-C-CCATGCTGAGGACACCAAAGCTAAGACACAAACTGG
>Myoictis_wavicus_AY609351
ATTAACCTGAATTAACAGAAGA-ACGGCGTAAAGGGTGTTTA-AGCATTA--GGCCTCTAAATAAAGTTAAAGATCGACTGCGCTGTAATACGCCCTAGTTG-ATATTTAAATACACAACTTACGTGACTTTA-C-CCATGCTGAGGACACCAAAGCTAAGGCACAAACTGG
>Myoictis_wavicus_KJ868129
ATTAACCCGAATTAACAGAAGA-ACGGCGTAAAGGGTGTTTA-AGCATTA--GGCCTCTAAATAAAGTTAAAAATCGACTGCGCTGTAATACGCCCTAGTTG-ATATTAAAATACACAACTTACGTGACTTTA-C-CCATGCTGAGGACACCAAAGCTAAGACACAAACTGG
>Neophascogale_lorentzii_AF009894
ATTAACCCAAATTAACAGAAGA-ACGGCGTAAAGGGTGTTTA-AGCGCGC-AACCCCTCAAATAAAGTTAAAGATCAACTGCGCTGTAATACGCCTTAGTTG-ATATTAAAATACACAACTTACGTGACTTTA-T-TAATGCTGAAGACACTAAAGCTAAGATACAAACTGG
>Neophascogale_lorentzii_KJ868130
ATTAACCCAAATTAACAGAAGA-ACGGCGTAAAGGGTGTTTA-AGCGCGC-AACCCCTCAAATAAAGTTAAAGATCAACTACGCTGTAATACGCCTTAGTTG-ATATTAAAATACACAACTTACGTGACTTTA-T-TAATGCTGAAGACACTAAAGCTAAGAATCAAACTGG
>Oryctolagus_cuniculus_AJ001588
ATTAACCCAAATTAATAAATAT-CCGGCGTAAAGCGTGATT--AGAAT---AAACAACAAAATAAAATCAAATAACAACTAAGCTGTAGAAAGTAATAGTTGCAAACAAAAATAAACAACGAAAGTGATTTTAT--ACTCTTCGAACTCACGATAGCTAAGGCCCAAACTGG
>Oryctolagus_cuniculus_NC001913
ATTAACCCAAATTAATAAATAT-CCGGCGTAAAGCGTGATT--AGAAT---AAACAACAAAATAAAATCAAATAACAACTAAGCTGTAGAAAGTAATAGTTGCAAACAAAAATAAACAACGAAAGTGATTTTAT--ACTCTTCGAACTCACGATAGCTAAGGCCCAAACTGG
>Ovis_aries_KF302444
ATTGACCCAAGCTAACAGGAGT-ACGGCGTAAAGCGTGTTAA-AGCATCA-----TACTAAATAGAGTTAAATTTTAATTAAACTGTAAAAAGCCATAATTA-TAACAAAAATAAATGACGAAAGTAACCCTA-C-AATAGCTGA-TACACCATAGCTAAGACCCAAACTGG
>Ovis_aries_KF302451
ATTGACCCAAGCTAACAGGAGT-ACGGCGTAAAGCGTGTTAA-AGCATCA-----TACTAAATAGAGTTAAATTTTAATTAAACTGTAAAAAGCCATAATTA-TAACAAAAATAAATGACGAAAGTAACCCTA-C-AATAGCTGA-TACACCATAGCTAAGACCCAAACTGG
>Ovis_aries_KF302456
ATTGACCCAAGCTAACAGGAGT-ACGGCGTAAAGCGTGTTAA-AGCATCA-----TACTAAATAGAGTTAAATTTTAATTAAACTGTAAAAAGCCATAATTA-TAACAAAAATAAATGACGAAAGTAACCCTA-C-AATAGCTGA-TACACCATAGCTAAGACCCAAACTGG
>Parantechinus_apicalis_FN666601
ATTAACCCAAACTAACAGAACA-ACGGCGTAAAGGGTGTTTA-AGCATTT-AATCCATTAAATAAAGTTAAAACTCAACTACGCTGTAATACGCCCCAGTTG-ACATTAAAATACGCAACTTACGTGACTTTA-C-TAATGCTGAGGACACTAAAGCTAAGGTACAAACTGG
>Phascolosorex_dorsalis_AF009895
ATTAACCCAAATTAACAGAAGA-ACGGCGTAAAGGGTGTTTA-AGCACAT-AACCCATTAAATAAAGTTAAAAATCAACTACGCTGTAATACGCCCCAGTTG-ATATTAAAATACACGACTAACATGACTTTA-C-TAATGCTGAAGACACTAAAGCTAAGGGACAAACTGG
>Phascolosorex_dorsalis_AY536433
ATTAACCCAAATTAACAGAAGA-ACGGCGTAAAGGGTGTTTA-AGCACAT-AACCCATTAAATAAAGTTAAAAATCAACTACGCTGTAATACGCCCCAGTTG-ATATTAAAATACACGACTAACATGACTTTA-C-TAATGCTGAAGACACTAAAGCTAAGGGACAAACTGG
>Phascolosorex_dorsalis_KJ868144
ATTAACCCAAATTAACAGAAAA-ACGGCGTAAAGGGTGTTTA-AGCACAT-AACCCATTAAATAAAGTTAAAAATCAACCACGCTGTAATACGCCCCAGTTG-ATATTAAAATACACGACTAACATGACTTTA-C-TAATGCTGAAGACACTAAAGCTAAGAGACAAACTGG
>Pseudantechinus_bilarni_AF009884
ATTAACCCAAGTTAACAGAACA-ACGGCGTAAAGGGTGTTTA-AGCATTC--ATCATACAAATAAAGTTAAAGCTCAACTACGCTGTAATACGCCATAGTTG-ACATTAAAATACGCAACTTACGTGACTTTA-C-CAATGCTGAAGACACTAAAGCTAAGATACAAACTGG
>Pseudantechinus_macdonnellensis_EU086642
ATTAACCCAAATTAACAGAAGA-ACGGCGTAAAGGGTGTTTA-AGCATTT-AATCTCCTAAATAAAGTTAAAACTCAACTACGCTGTAATACGCCCCAGTTG-ATATTAAAATACGCAACTTACGTGACTTTA-C-TAATGCTGAAGACACTAAAGCTAAGATACAAACTGG
>Pseudantechinus_mimulus_EU086643
ATTAACCCAAATTAACAGAAGA-ACGGCGTAAAGGGTGTTTA-AGCATTT-AATTTCCTAAATAGAGTTAAAACTCAACTACGCTGTAATACGCCCCAGTTG-ATATTAAAATACGCAACTTACGTGACTTTA-C-TAATGCTGAAGACACTAAAGCTAAGACACAAACTGG
>Pseudantechinus_roryi_EU086650
ATTAACCCAAATTAACAGAAGA-ACGGCGTAAAGGGTGTTTA-AGCATTT-AATTTCCTAAATAAAGTTAAAACTCAACTACGCTGTAATACGCCCCAGTTG-ATATTAAAATACGCAACTTACGTGACTTTA-C-TAATGCTGAAGACACTAAAGCTAAGATACAAACTGG
>Pseudantechinus_woolleyae_EU086645
ATTAACCCAAATTAACAGAAAA-ACGGCGTAAAGGGTGTTTA-AACATTT-AATCTACCAAATAAAGTTAAAACTCAACTACGCTGTAATACGCCACAGTTG-ATATTAAAATACGCAACTTACGTGACTTTA-T-TAATGTTGAAGACACTAAAGCTAAGACACAAACTGG
>Sarcophilus_harrisii_JX475454
ATTAACCCAAATTAACAGAAAC-ACGGCGTAAAGGGTGTTTA-AGCACGC-AACCAAACAAATAAAGCTAAAATTCAATTATGCTGTAATACGCCCTAGTTG-ATACTAAAATACACAACTTACGTGACTTTA-C-TAAAGCTGAAGACACTAAAGCTAAGGTACAAACTGG
>Sarcophilus_harrisii_JX475455
ATTAACCCAAATTAACAGAAAC-ACGGCGTAAAGGGTGTTTA-AGCACGC-AACCAAACAAATAAAGCTAAAATTCAATTATGCTGTAATACGCCCTAGTTG-ATACTAAAATACACAACTTACGTGACTTTA-C-TAAAGCTGAAGACACTAAAGCTAAGGTACAAACTGG
>Sarcophilus_harrisii_JX475456
ATTAACCCAAATTAACAGAAAC-ACGGCGTAAAGGGTGTTTA-AGCACGC-AACCAAACAAATAAAGCTAAAATTCAATTATGCTGTAATACGCCCTAGTTG-ATACTAAAATACACAACTTACGTGACTTTA-C-TAAAGCTGAAGACACTAAAGCTAAGGTACAAACTGG
>Sarcophilus_harrisii_JX475457
ATTAACCCAAATTAACAGAAAC-ACGGCGTAAAGGGTGTTTA-AGCACGC-AACCAAACAAATAAAGCTAAAATTCAATTATGCTGTAATACGCCCTAGTTG-ATACTAAAATACACAACTTACGTGACTTTA-C-TAAAGCTGAAGACACTAAAGCTAAGGTACAAACTGG
>Sarcophilus_harrisii_JX475458
ATTAACCCAAATTAACAGAAAC-ACGGCGTAAAGGGTGTTTA-AGCACGC-AACCAAACAAATAAAGCTAAAATTCAATTATGCTGTAATACGCCCTAGTTG-ATACTAAAATACACAACTTACGTGACTTTA-C-TAAAGCTGAAGACACTAAAGCTAAGGTACAAACTGG
>Sarcophilus_harrisii_JX475459
ATTAACCCAAATTAACAGAAAC-ACGGCGTAAAGGGTGTTTA-AGCACGC-AACCAAACAAATAAAGCTAAAATTCAATTATGCTGTAATACGCCCTAGTTG-ATACTAAAATACACAACTTACGTGACTTTA-C-TAAAGCTGAAGACACTAAAGCTAAGGTACAAACTGG
>Sarcophilus_harrisii_JX475460
ATTAACCCAAATTAACAGAAAC-ACGGCGTAAAGGGTGTTTA-AGCACGC-AACCAAACAAATAAAGCTAAAATTCAATTATGCTGTAATACGCCCTAGTTG-ATACTAAAATACACAACTTACGTGACTTTA-C-TAAAGCTGAAGACACTAAAGCTAAGGTACAAACTGG
>Sarcophilus_harrisii_JX475461
ATTAACCCAAATTAACAGAAAC-ACGGCGTAAAGGGTGTTTA-AGCACGC-AACCAAACAAATAAAGCTAAAATTCAATTATGCTGTAATACGCCCTAGTTG-ATACTAAAATACACAACTTACGTGACTTTA-C-TAAAGCTGAAGACACTAAAGCTAAGGTACAAACTGG
>Sarcophilus_harrisii_JX475462
ATTAACCCAAATTAACAGAAAC-ACGGCGTAAAGGGTGTTTA-AGCACGC-AACCAAACAAATAAAGCTAAAATTCAATTATGCTGTAATACGCCCTAGTTG-ATACTAAAATACACAACTTACGTGACTTTA-C-TAAAGCTGAAGACACTAAAGCTAAGGTACAAACTGG
>Sarcophilus_harrisii_JX475463
ATTAACCCAAATTAACAGAAAC-ACGGCGTAAAGGGTGTTTA-AGCACGC-AACCAAACAAATAAAGCTAAAATTCAATTATGCTGTAATACGCCCTAGTTG-ATACTAAAATACACAACTTACGTGACTTTA-C-TAAAGCTGAAGACACTAAAGCTAAGGTACAAACTGG
>Sarcophilus_harrisii_JX475464
ATTAACCCAAATTAACAGAAAC-ACGGCGTAAAGGGTGTTTA-AGCACGC-AACCAAACAAATAAAGCTAAAATTCAATTATGCTGTAATACGCCCTAGTTG-ATACTAAAATACACAACTTACGTGACTTTA-C-TAAAGCTGAAGACACTAAAGCTAAGGTACAAACTGG
>Sarcophilus_harrisii_JX475466
ATTAACCCAAATTAACAGAAAC-ACGGCGTAAAGGGTGTTTA-AGCACGC-AACCAAACAAATAAAGCTAAAATTCAATTATGCTGTAATACGCCCTAGTTG-ATACTAAAATACACAACTTACGTGACTTTA-C-TAAAGCTGAAGACACTAAAGCTAAGGTACAAACTGG
>Sarcophilus_harrisii_JX475467
ATTAACCCAAATTAACAGAAAC-ACGGCGTAAAGGGTGTTTA-AGCACGC-AACCAAACAAATAAAGCTAAAATTCAATTATGCTGTAATACGCCCTAGTTG-ATACTAAAATACACAACTTACGTGACTTTA-C-TAAAGCTGAAGACACTAAAGCTAAGGTACAAACTGG
>Sarcophilus_harrisii_NC018788
ATTAACCCAAATTAACAGAAAC-ACGGCGTAAAGGGTGTTTA-AGCACGC-AACCAAACAAATAAAGCTAAAATTCAATTATGCTGTAATACGCCCTAGTTG-ATACTAAAATACACAACTTACGTGACTTTA-C-TAAAGCTGAAGACACTAAAGCTAAGGTACAAACTGG
>Sarcophilus_harrisii_SHU87402
ATTAACCCAAATTAACAGAAAC-ACGGCGTAAAGGGTGTTTA-AGCACGC-AACCAAACAAATAAAGCTAAAATTCAATTATGCTGTAATACGCCCTAGTTG-ATACTAAAATACACAACTTACGTGACTTTA-C-TAAAGCTGAAGACACTAAAGCTAAGGTACAAACTGG
>Sus_scrofa_EF545573
ATTAACCCAAATTAATAGATCC-ACGGCGTAAAGAGTGTTTA-AGAAAAAAAAACCAC--AATAGAGTTAAATTATAACTAAGCTGTAAAAAGCCCTAGTTA-A-AATAAAATAACCCACGAAAGTGACTCTA-A-TAATCCTGA-CACACGATAGCTAGGACCCAAACTGG
>Sus_scrofa_EF545575
ATTAACCCAAATTAATAGATCC-ACGGCGTAAAGAGTGTTTA-AGAAAAAAAAACCAC--AATAGAGTTAAATTATAACTAAGCTGTAAAAAGCCCTAGTTA-A-AATAAAATAACCCACGAAAGTGACTCTA-A-TAATCCTGA-CACACGATAGCTAGGACCCAAACTGG
>Sus_scrofa_EF545580
ATTAACCCAAATTAATAGATCC-ACGGCGTAAAGAGTGTTTA-AGAAAAAAAAACCAC--AATAGAGTTAAATTATAACTAAGCTGTAAAAAGCCCTAGTTA-A-AATAAAATAACCCACGAAAGTGACTCTA-A-TAATCCTGA-CACACGATAGCTAGGACCCAAACTGG
>Thylacinus_cynocephalus_FJ515780
ATTAACCCAAGTTAACAGAAAA-ACGGTGTAAAGCGTGTTTA-AGCGA---AATAAATAAAATAAAGTTAATACCTGACTAAGCTGTAATACGCCATAGTTA-GTACTAAAATACACAACTAACGTGACTTTACTATAGAGCTGAAGACACTAAAGCTAAGGTACAAACTGG
>Thylacinus_cynocephalus_FJ515781
ATTAACCCAAGTTAACAGAAAA-ACGGTGTAAAGCGTGTTTA-AGCGA---AATAAATAAAATAAAGTTAATACCTGACTAAGCTGTAATACGCCATAGTTA-GTACTAAAATACACAACTAACGTGACTTTACTATAGAGCTGAAGACACTAAAGCTAAGGTACAAACTGG
>Thylacinus_cynocephalus_NC011944
ATTAACCCAAGTTAACAGAAAA-ACGGTGTAAAGCGTGTTTA-AGCGA---AATAAATAAAATAAAGTTAATACCTGACTAAGCTGTAATACGCCATAGTTA-GTACTAAAATACACAACTAACGTGACTTTACTATAGAGCTGAAGACACTAAAGCTAAGGTACAAACTGG
>Vulpes_vulpes_GQ374180
ATTAACCCGAACTAATAGGCCC-ACGGCGTAAAGCGTGTTTA-AG-AT----AACATATTACTAAAGTTAAAACTTAACTAAGCCGTAAAAAGCTACAGTTA-CCAT-AAAATATACTACGAAAGTGACTTTAAA-ATTTTCTGATTACACGATAGCTAAGACCCAAACTGG
>Vulpes_vulpes_JN711443
ATTAACCCGAACTAATAGGCCC-ACGGCGTAAAGCGTGTTTA-AG-AT----AACATATTACTAAAGTTAAAACTTAACTAAGCCGTAAAAAGCTACAGTTA-CCAT-AAAATATACTACGAAAGTGACTTTAAA-ATTTTCTGATTACACGATAGCTAAGACCCAAACTGG
>Vulpes_vulpes_KF387633
ATTAACCCGAACTAATAGGCCC-ACGGCGTAAAGCGTGTTTA-AG-AT----AACATATTAATAAAGTTAAAACTTAACTAAGCCGTAAAAAGCTACAGTTA-CCAT-AAAATATACTACGAAAGTGACTTTAAA-ATTTTCTGATTACACGATAGCTAAGACCCAAACTGG
>Vulpes_vulpes_KP342452
ATTAACCCGAACTAATAGGCCC-ACGGCGTAAAGCGTGTTTA-AG-AT----AACATATTACTAAAGTTAAAACTTAACTAAGCCGTAAAAAGCTACAGTTA-CCAT-AAAATATACTACGAAAGTGACTTTAAA-ATTTTCTGATTACACGATAGCTAAGACCCAAACTGG
>Vulpes_vulpes_KT448287
ATTAACCCGAACTAATAGGCCC-ACGGCGTAAAGCGTGTTTA-AG-AT----AACATATTACTAAAGTTAAAACTTAACTAAGCCGTAAAAAGCTACAGTTA-CCAT-AAAATATACTACGAAAGTGACTTTAAA-ATTTTCTGATTACACGATAGCTAAGACCCAAACTGG
>Vulpes_vulpes_NC008434
ATTAACCCGAACTAATAGGCCC-ACGGCGTAAAGCGTGTTTA-AG-AT----AACATATTACTAAAGTTAAAACTTAACTAAGCCGTAAAAAGCTACAGTTA-CCAT-AAAATATACTACGAAAGTGACTTTAAA-ATTTTCTGATTACACGATAGCTAAGACCCAAACTGG
>Vulpes_vulpes_Y08508
ATTAACCCGAACTAATAGGCCC-ACGGCGTAAAGCGTGTTTA-AG-AT----AACATATTACTAAAGTTAAAACTTAACTAAGCCGTAAAAAGCTACAGTTA-CCAT-AAAATATACTACGAAAGTGACTTTAAA-ATTTTCTGATTACACGATAGCTAAGACCCAAACTGG
