# Supplementary material for: A single mini-barcode test to screen for Australian mammalian predators from environmental samples
Source: Gigascience. 2017 Jul 4;6(8):1–13. doi: 10.1093/gigascience/gix052 (PMC5545080; doi:10.1093/gigascience/gix052)
Supplement: Additional Files [file gix052_additional_files.zip › Additional_file_5_UNIQUE_Database.fasta]

>Antechinus_minimus_A874 (2)
ATTAACCCGAGTTAACAGAAGA-ACGGCGTAAAGTGTGTTTAAG---CGTTC--AATAAA-TAAA--TAGAGTTAAAAATCAATTTAGCTGTAATACGCCCAAGTTG-ATATTAAAATACGCAACTTACGTGACTTTACCTAC-CGCTGAAGACACTAAAGCTAAGGTACAAACTGG
>Antechinus_minimus_AF038307
ATTAACCCGAGTTAACAGAAGA-ACGGCGTAAAGTGTGTTTAAG---CGTTC--AATAATATAAA--TAGAGTTAAAAATCAATTTAGCTGTAATACGCCCAAGTTG-ATATTAAAATACGCAACTTACGTGACTTTACCTAC-CGCTGAAGACACTAAAGCTAAGGTACAAACTGG
>Myoictis_wavicus_AY609350 (2)
ATTAACCCGAATTAACAGAAGA-ACGGCGTAAAGGGTGTTTAAG---CATTA--GGCCTCTAAA---TAAAGTTAAAAATCGACTGCGCTGTAATACGCCCTAGTTG-ATATTAAAATACACAACTTACGTGACTTTA-CCCA-TGCTGAGGACACCAAAGCTAAGACACAAACTGG
>Myoictis_wavicus_AY609351
ATTAACCTGAATTAACAGAAGA-ACGGCGTAAAGGGTGTTTAAG---CATTA--GGCCTCTAAA---TAAAGTTAAAGATCGACTGCGCTGTAATACGCCCTAGTTG-ATATTTAAATACACAACTTACGTGACTTTA-CCCA-TGCTGAGGACACCAAAGCTAAGGCACAAACTGG
>Dasyurus_geoffroii_KJ780027
ATTAACCCAAATTAACAGAAAA-ACGGCGTAAAGGGTGTTTAAG---CATAA---ACCTCATAA---TAAAGTTAAAACTCAACTATGCTGTAATACGCCCTAGTTG-ATATTAAAATATACAACTTACGTGACTTTA-CTAC-TACTGAAGACACTAAAGCTAAGGTACAAACTGG
>Dasyurus_geoffroii_AA68010 (2)
ATTAACCCAAATTAACAGAAAA-ACGGCGTAAAGGGTGTTTAAG---CATAA---ACCTCATAAA--TAAAGTTAAAACCCAACTATGCTGTAATACGCCCTAGTTG-GCATTAAAATATACAACTTACGTGACTTTA-CTAC-TGCTGAAGACACTAAAGCTAAGGTACAAACTGG
>Dasyurus_geoffroii_FN666605
ATTAACCCAAATTAACAGAAAA-CCGGCGTAAAGGGTGTTTAAG---CATAA---ACCTCATAAA--TAAAGTTAAAACTCAACTATGCTGTAATACGCCCTAGTTG-GCATTAAAATATACAACTTACGTGACTTTA-CTAC-TGCTGAAGACACTAAAGCTAAGGTACAAACTGG
>Dasyurus_geoffroii_AA68007 (5)
ATTAACCCAAATTAACAGAAAA-ACGGCGTAAAGGGTGTTTAAG---CATAA---ACCTCATAAA--TAAAGTTAAAACTCAACTATGCTGTAATACGCCCTAGTTG-GCATTAAAATATACAACTTACGTGACTTTA-CTAC-TGCTGAAGACACTAAAGCTAAGGTACAAACTGG
>Dasyurus_albopunctatus_AF009890
ATTAACCCAAATTAACAGAAAA-ACGGCGTAAAGGGTGTTTAAG---CATAA---ACCTCACAAA--TAAAGTTAAAACTCAACTACGCTGTAATACGCCCTAGTTG-ATATTAAAATACGCAACTTACGTGACTTTA-CTAT-CGCTGAAGACACTAAAGCTAAGATACAAACTGG
>Dasyurus_albopunctatus_KJ780025 (2)
ATTAACCCAAATTAACAGAAAA-ACGGCGTAAAGGGTGTTTAAG---CATAA---ACCTCACAA---TAAAGTTAAAACTCAACTACGCTGTAATACGCCCTAGTTG-ATATTAAAATACGCAACTTACGTGACTTTA-CTAT-CGCTGAAGACACTAAAGCTAAGATACAAACTGG
>Dasyurus_maculatus_NME211
ATTAACCCAAATTAACAGAAAA-ACGGCGTAAAGGGTGTTTAAG---CACAT---ACCTCACAA---TAAAGTTAAAAGCTAACTACGCTGTAATACGTCCTAGTTG-ACATTAAAATACGCAACTTACGTGACTTTA-CTAT-TGCTGAAGACACTAAAGCTAAGGTACAAACTGG
>Dasyurus_maculatus_KJ780030
ATTAACCCAAATTAACAGAAAA-ACGGCGTAAAGGGTGTTTAAG---CACAT-AAACCTCACAA---TAAAGTTAAAAACTAACTACGCTGTAATACGCCCTAGTTG-ACATTAAAATACGCAACTTACGTGACTTTA-CTAT-TGCTGAAGACACTAAAGCTAAGGTACAAACTGG
>Dasyurus_maculatus_A3359 (19)
ATTAACCCAAATTAACAGAAAA-ACGGCGTAAAGGGTGTTTAAG---CACAT---ACCTCACAA---TAAAGTTAAAAGCTAACTACGCTGTAATACGCCCTAGTTG-ACATTAAAATACGCAACTTACGTGACTTTA-CTAT-TGCTGAAGACACTAAAGCTAAGGTACAAACTGG
>Dasyurus_maculatus_AF009893
ATTAACCCAAATTAACAGAAAA-ACGGCGTAAAGGGTGTTTAAG---CACAT---ACCTCACAAA--TAAAGTTAAAAGCTAACTACGCTGTAATACGCCCTAGTTG-ACATTAAAATACGCAACTTACGTGACTTTA-CTAT-TGCTGAAGACACTAAAGCTAAGGTACAAACTGG
>Dasyurus_maculatus_KJ780028
ATTAACCCAAATTAACAGAAAA-ACGGCGTAAAGGGTGTTTAAG---CACAT-AAACCTCACA----TAAAGTTAAAAGCTAACTACGCTGTAATACGCCCTAGTTG-ACATTAAAATACGCAACTTACGTGACTTTA-CTAT-TGCTGAAGACACTAAAGCTAAGGTACAAACTGG
>Dasyurus_maculatus_KJ780029
ATTAACCCAAATTAACAGAAAA-ACGGCGTAAAGGGTGTTTAAG---CACAT-AAACCTCACAA---TAAAGTTAAAAGCTAACTACGCTGTAATACGCCCTAGTTG-ACATTAAAATACGCAACTTACGTGACTTTA-CTAT-TGCTGAAGACACTAAAGCTAAGGTACAAACTGG
>Dasyurus_hallucatus_DHU87400
ATTAACCCAAATTAACAGAAAA-AC-GCGTAAAGGGTGTTTAAG---CATAA--ACCTTACAAA---TAAAGTTAAAGCTCAACTACGCTGTAATACGCCCTAGTTG-ATATTAAAATAAGCAACTTACGTGACTTTA-TTAA-CGCTGAAGACACTAAAACTAAGGTACAAACTGG
>Dasyurus_hallucatus_KJ780031 (2)
ATTAACCCAAATTAACAGAAAA-ACGGCGTAAAGGGTGTTTAAG---CATAA---ACCTTACAA---TAAAGTTAAAGCTCAACTACGCTGTAATACGCCCTAGTTG-ATATTAAAATAAGCAACTTACGTGACTTTA-TTAA-CGCTGAAGACACTAAAACTAAGGTACAAACTGG
>Dasyurus_hallucatus_AA68028 (5)
ATTAACCCAAATTAACAGAAAA-ACGGCGTAAAGGGTGTTTAAG---CATAA---ACCTTGCAA---TAAAGTTAAAGCTCAACTACGCTGTAATACGCCACAGTTG-ACATTAAAATAAGCAACTTACGTGACTTTA-TTAA-CGCTGAAGACACTAAAACTAAGGTACAAACTGG
>Dasyurus_hallucatus_KJ780032 (2)
ATTAACCCAAATTAACAGAAAA-ACGGCGTAAAGGGTGTTTAAG---CATAA---ACCTTACAA---TAAAGTTAAAGCTCAACTACGCTGTAATACGCCACAGTTG-ATATTAAAATAAGCAACTTACGTGACTTTA-TTAA-CGCTGAAGACACTAAAACTAAGGTACAAACTGG
>Dasyurus_hallucatus_AY795973 (2)
ATTAACCCAAATTAACAGAAAA-ACGGCGTAAAGGGTGTTTAAG---CATAA---ACCTTGCAA---TAAAGTTAAAGCTCAACTACGCTGTAATACGCCACAGTTG-ATATTAAAATAAGCAACTTACGTGACTTTA-TTAA-CGCTGAAGACACTAAAACTAAGGTACAAACTGG
>Dasyurus_viverrinus_A3363
ATTAACCCAAATTAACAGAAAA-ACGGCGTAAAGGGTGTTTAAG---CATAA--ACTTCACAAA---TAAGGTTAAAACTCAACTACGCTGTAATACGCCCCAGTTG-ACATTAAAATACGCAACTTACGTGACTTTA-CTAT-TGCTGAAGACACTAAAGCTAAGGTACAAACTGG
>Dasyurus_viverrinus_A3372 (16)
ATTAACCCAAATTAACAGAAAA-ACGGCGTAAAGGGTGTTTAAG---CATAA--GCTTCACAAA---TAAGGTTAAAACTCAACTACGCTGTAATACGCCCCAGTTG-ACATTAAAATACGCAACTTACGTGACTTTA-CTAT-TGCTGAAGACACTAAAGCTAAGGTACAAACTGG
>Dasyuroides_byrnei_AF009888
ATTAACCCAAATTAACAGAAGA-ACGGCGTAAAGGGTGTTTAAG---CATTT-AATCTATTAAA---TAAAGTTAAAACTTAACTATGCTGTAATACGCTCTAGTTA-ATATTAAAATACGCAACTTACGTGACTTTA-CCAA-TGCTGAAGACACTAAAGCTAAGGTATAAACTGG
>Dasyuroides_byrnei_KJ868109
ATTAACCCAAATTAACAGAAGA-ACGGCGTAAAGGGTGTTTAAG---CATTT-AATCTATTAAA---TAAAGTTAAAACTTAACTATGCTGTAATACGCTCTAGTTA-ATATTAAAATACGCAACTTACGTGACTTTA-CCAA-TGCTGAAGACACTAAAGCTAAGGTACAAACTGG
>Dasycercus_cristicauda_AF009889
ATTAACCCAAATTAACAGAAAA-ACGGCGTAAAGGGTGTTTAAG---CATTA-AAAATACTAAA---TAAAGTTAAAACTCAACTGCGCTGTAATACGCCCTAGTTG-ACATTAAAATACGCAACTTACGTGACTTTA-CCAA-TGCTGAAGACACTAAAGCTAAGGTACAAACTGG
>Dasycercus_cristicauda_EU086640
ATTAACCCAAATTAACAGAAAA-ACGGCGTAAAGGGTGTTTAAG---CATTA-AATAAACTAAA---TAAAGTTAAAACTCGACTGCGCTGTAATACGCCCTAGTTG-ATATTAAAATACGCAACTTACGTGACTTTA-CCTA-TGCTGAAGACACTAAAGCTAAGACACAAACTGG
>Phascolosorex_dorsalis_AF009895 (2)
ATTAACCCAAATTAACAGAAGA-ACGGCGTAAAGGGTGTTTAAG---CACAT-AACCCATTAAA---TAAAGTTAAAAATCAACTACGCTGTAATACGCCCCAGTTG-ATATTAAAATACACGACTAACATGACTTTA-CTAA-TGCTGAAGACACTAAAGCTAAGGGACAAACTGG
>Phascolosorex_dorsalis_KJ868144
ATTAACCCAAATTAACAGAAAA-ACGGCGTAAAGGGTGTTTAAG---CACAT-AACCCATTAAA---TAAAGTTAAAAATCAACCACGCTGTAATACGCCCCAGTTG-ATATTAAAATACACGACTAACATGACTTTA-CTAA-TGCTGAAGACACTAAAGCTAAGAGACAAACTGG
>Neophascogale_lorentzii_AF009894
ATTAACCCAAATTAACAGAAGA-ACGGCGTAAAGGGTGTTTAAG---CGCGC-AACCCCTCAAA---TAAAGTTAAAGATCAACTGCGCTGTAATACGCCTTAGTTG-ATATTAAAATACACAACTTACGTGACTTTA-TTAA-TGCTGAAGACACTAAAGCTAAGATACAAACTGG
>Neophascogale_lorentzii_KJ868130
ATTAACCCAAATTAACAGAAGA-ACGGCGTAAAGGGTGTTTAAG---CGCGC-AACCCCTCAAA---TAAAGTTAAAGATCAACTACGCTGTAATACGCCTTAGTTG-ATATTAAAATACACAACTTACGTGACTTTA-TTAA-TGCTGAAGACACTAAAGCTAAGAATCAAACTGG
>Homo_sapiens_KC257328 (8)
ATTAACCCAAGTCAATAGAAGC--CGGCGTAAAGAGTGTTTTAGAT-CACCC---CCTCCCCAA---TAAAGCTAAAACTCACCTGAGTTGTAAAAAACTCCAGTTG-ACAC-AAAATAGACTACGAAAGTGGCTTTA-ACAT-ATCTGAACACACAATAGCTAAGACCCAAACTGG
>Homo_sapiens_KR135843 (2)
ATTAACCCAAGTCAATAGAAGC--CGGCGTAAAGAGTGTTTTAGAT-CACCC---CCTCCCCAA---TAAAGCTAAAACTCACCTGAGTTGTAAAAAACTCCAGTTG-ACAC-AAAATAAACTACGAAAGTGGCTTTA-ACAT-ATCTGAACACACAATAGCTAAGACCCAAACTGG
>Equus_caballus_JQ340128 (2)
ATTAACCCAAATTAATAAACCCTCCGGCGTAAAGCGTGTCAAAGAC-TA------ATACCAAAA---TAAAGTTAAAACCCAGTTAAGCCGTAAAAAGCTACAACCA-AAGT-AAAATAGACTACGAAAGTGACTTTA-ATAC-CTCTGACTACACGATAGCTAAGACCCAAACTGG
>Equus_caballus_JQ340135
ATTAGCCCAAATTAATAAACCCTCCGGCGTAAAGCGTGTCAAAGAC-TA------ATACCAAAA---TAAAGTTAAAACCCAGTTAAGCCGTAAAAAGCTACAACCA-AAGT-AAAATAGACTACGAAAGTGACTTTA-ATAC-CTCTGACTACACGATAGCTAAGACCCAAACTGG
>Felis_catus_FCU20753 (3)
ATTAACCCAAACTAATAGACCC-ACGGCGTAAAGCGTGTTACAGAG------AAAAAAATATAC---TAAAGTTAAATTTTAACTAGGCCGTAGAAAGCTACAGTTA-ACATAAAAATACAGCACGAAAGTAACTTTA-ACAC-CTCCGACTACACGACAGCTAAGACCCAAACTGG
>Felis_catus_Y08503
ATTAACCCAAACTAATAGACCC-ACGGCGTAAAGCGTGTTACAGAG-------AAAAAATATAC---TAAAGTTAAATTTTAACTAGGCCGTAGAAAGCTACAGTTA-ACATAAAAATACAGCACGAAAGTAACTTTA-ACAC-CTCCGACTACACGACAGCTAAGACCCAAACTGG
>Vulpes_vulpes_GQ374180 (6)
ATTAACCCGAACTAATAGGCCC-ACGGCGTAAAGCGTGTTTAAGAT--------AACATATTAC---TAAAGTTAAAACTTAACTAAGCCGTAAAAAGCTACAGTTA-CCAT-AAAATATACTACGAAAGTGACTTTA-AAATTTTCTGATTACACGATAGCTAAGACCCAAACTGG
>Vulpes_vulpes_KF387633
ATTAACCCGAACTAATAGGCCC-ACGGCGTAAAGCGTGTTTAAGAT--------AACATATTAA---TAAAGTTAAAACTTAACTAAGCCGTAAAAAGCTACAGTTA-CCAT-AAAATATACTACGAAAGTGACTTTA-AAATTTTCTGATTACACGATAGCTAAGACCCAAACTGG
>Canis_lupus_familiaris_AY656745 (2)
ATTAACCCAAACTAATAGGCCT-ACGGCGTAAAGCGTGTTCAAGAT--------ACTTTAACAC---TAAAGTTAAAACTTAACTAAGCCGTAAAAAGCTACAGTTA-TCAT-AAAATAAACCACGAAGGTGACTTTA-TAATAATCTGACTACACGATAGCTAAGACCCAAACTGG
>Canis_lupus_AB499819 (3)
ATTAACCCAAACTAATAGGCCT-ACGGCGTAAAGCGTGTTCAAGAT--------ACTTTAACAC---TAAAGTTAAAACTTAACTAAGCCGTAAAAAGCTACAGTTA-TCAT-AAAATAAACCACGAAAGTGACTTTA-TAATAATCTGACTACACGATAGCTAAGACCCAAACTGG
>Canis_lupus_AB499824
ATTAACCCAAACTAATAGGCCT-ACGGCGTAAAGTGTGTTCAAGAT--------ACTTTTACAC---TAAAGTTAAAACTTAACTAAGCCGTAAAAAGCTACAGTTA-TCAT-AAAATAAACCACGAAAGTGACTTTA-TAATAATCTGACTACACGATAGCTAAGACCCAAACTGG
>Canis_lupus_familiaris_AY656750
ATTAACCCAAACTAATAGGCCT-ACGGCGTAAAGCGTGTTCAAGAT--------ACTTTTACAC---TAAAGTTAAAACTTAACTAAGCCGTAAAAAGCTACAGTTA-TCAT-AAAATAAACCACGAAAGTGACTTTA-TAATAATCCGACTACACGATAGCTAAGACCCAAACTGG
>Canis_lupus_AB499818 (12)
ATTAACCCAAACTAATAGGCCT-ACGGCGTAAAGCGTGTTCAAGAT--------ACTTTTACAC---TAAAGTTAAAACTTAACTAAGCCGTAAAAAGCTACAGTTA-TCAT-AAAATAAACCACGAAAGTGACTTTA-TAATAATCTGACTACACGATAGCTAAGACCCAAACTGG
