# Supplementary material for: A single mini-barcode test to screen for Australian mammalian predators from environmental samples
Source: Gigascience. 2017 Jul 4;6(8):1–13. doi: 10.1093/gigascience/gix052 (PMC5545080; doi:10.1093/gigascience/gix052)
Supplement: Additional Files [file gix052_additional_files.zip › Additional_file_6_RCode_Tests.txt]

# Title of research:
# A single mini-barcode test to screen for Australian mammalian predators from environmental samples

# Journal: 
# GigaScience

# Author of the R code:
# Elodie Modave, Anna J MacDonald

# Title of the R code:
# Additional file 6. R code for genetic distance based evaluation of the AusPreda_12S mini-barcode implemented using SPIDER

# Abstract: 
# The R code used to implement genetic distance based analyses of two subsets of the 12S rRNA reference 
# database (Additional files 4 and 5) with the R package SPIDER, using the threshID, 
# nearNeighbour and bestCloseMatch functions. These determine the potential for mis-identification of species
# based on DNA barcoding using the AusPreda_12S marker.

# Data type: 
# R language

# Organisms:
# Mammals

# Dataset size: 
#   11KB

# Acknowledgements: 
# Thanks to Aaron Adamack and Bernd Gruber for useful comments and revisions

install.packages("spider", repos="http://R-Forge.R-project.org")
install.packages("ape")
install.packages("pegas")
library(spider)
# set your directory
# change regarding the location of your files
setwd("C:/SPIDER")

# read the "FULL" and "UNIQUE" alignments
full <- read.dna("Additional_file_4_FULL_Database.fasta", format="fasta")
dimnames(full)
unique <- read.dna("Additional_file_5_UNIQUE_Database.fasta", format="fasta")
dimnames(unique)

fulllength <- sapply(full, length)
table(fulllength)
uniquelength <- sapply(unique, length)
table(uniquelength)

# "FULL": Contain 174 sequences of the same length: 172bp
# "UNIQUE": Contain 44 sequences of the same length: 177bp

# Genus and species names
# "FULL"
head(dimnames(full)[[1]])
bb <- strsplit(dimnames(full)[[1]], split = "_")
Genusfull <- sapply(bb, function(x) paste(x[1], sep="_"))
Sppfull <- sapply (bb, function(x) paste( x[1],x[2], sep="_"))
Genusfull
Sppfull
# "UNIQUE"
head(dimnames(unique)[[1]])
aa <- strsplit(dimnames(unique)[[1]], split = "_")
Genusunique <- sapply(aa, function(x) paste(x[1], sep="_"))
Sppunique <- sapply (aa, function(x) paste( x[1],x[2], sep="_"))
Genusunique
Sppunique

# specify sequence names
# "FULL"
bb_full <-(strsplit(dimnames(full)[[1]]," "))
seqnames_full <- sapply(bb_full, function(x) paste(x[1]))
# "UNIQUE"
aa_unique <-(strsplit(dimnames(unique)[[1]]," "))
seqnames_unique <- sapply(aa_unique, function(x) paste(x[1]))

# summary statistics
# "FULL"
fullstat <- rep("full", length(Genusfull))
dataStat(Sppfull,Genusfull,2)
seqStat(full,161)
# "UNIQUE"
uniquestat <- rep("unique", length(Genusunique))
dataStat(Sppunique,Genusunique,2)
seqStat(unique,162)

####################### M O D E L #######################

# Calculate pairwise genetic distances between sequences using the "raw" model
# "FULL"
fullDist <- dist.dna(full, pairwise.deletion = TRUE, model="raw")
fullDistRawMat <- dist.dna(full, pairwise.deletion = TRUE, model = "raw", as.matrix=TRUE)
# Rename the columns and rows in fullDistRawMat to the format "Genus_species_accession"
newnames_full<-rep(NA,dim(fullDistRawMat)[1])
for(i in 1:dim(fullDistRawMat)){
  newnames_full[i]<-strsplit(colnames(fullDistRawMat)[i]," ")[[1]][1]
}
colnames(fullDistRawMat)<-newnames_full
rownames(fullDistRawMat)<-newnames_full

# "UNIQUE"
uniqueDist <- dist.dna(unique, pairwise.deletion = TRUE, model="raw")
uniqueDistRawMat <- dist.dna(unique, pairwise.deletion = TRUE, model = "raw", as.matrix=TRUE)
# Rename the columns and rows in uniqueDistRawMat to the format "Genus_species_accession"
newnames_unique<-rep(NA,dim(uniqueDistRawMat)[1])
for(i in 1:dim(uniqueDistRawMat)){
  newnames_unique[i]<-strsplit(colnames(uniqueDistRawMat)[i]," ")[[1]][1]
}
colnames(uniqueDistRawMat)<-newnames_unique
rownames(uniqueDistRawMat)<-newnames_unique

# Identify the optimal genetic distance threshold for the raw model for "FULL"
threshValfull <- seq(0,0.1, by = 0.005)
threshfull <- lapply(threshValfull, function(x) threshOpt(fullDist, Sppfull, thresh = x))
threshfullMat <- do.call(rbind, threshfull)
threshfullMat
barplot(t(threshfullMat) [4:5,], names.arg=paste((threshfullMat[,1]*100), "%"))
# best threshold for "FULL" based on cumulative errors is: 1%

# Identify the optimal genetic distance threshold for the raw model for "UNIQUE"
threshValunique <- seq(0,0.1, by = 0.005)
threshunique <- lapply(threshValunique, function(x) threshOpt(uniqueDist, Sppunique, thresh = x))
threshuniqueMat <- do.call(rbind, threshunique)
threshuniqueMat
barplot(t(threshuniqueMat) [4:5,], names.arg=paste((threshuniqueMat[,1]*100), "%"))
# best threshold for "UNIQUE" based on cumulative errors is: 3.5%

####################### Nearest Neighbour #######################
# nearest neighbour analyses - nearest neighbour is the same spp?
# "FULL"
table(nearNeighbour(fullDist, Sppfull))
# "UNIQUE"
table(nearNeighbour(uniqueDist, Sppunique))

# to work out which sequences have FALSE results in nearNeighbour
NN_full_Raw<-(nearNeighbour(fullDist, Sppfull))
nearN_full_Raw<- data.frame(name=seqnames_full, result=NN_full_Raw)
nearN_full_Raw[nearN_full_Raw$result=="FALSE",]

# to explore the False identifications
# change the threshold to the value of interest
# change the number in [[square brackets]] to the query sequence
# see which other sequences are with the threshold specified for the query sequence
withinF<-list()
for (i in 1:dim(fullDistRawMat)){withinF[[i]]<-colnames(fullDistRawMat)[fullDistRawMat[i,]<0.015]}
withinF[[46]]

####################### best close match #######################
# "FULL"
# best close match analyses using a threshold of 1%
table(bestCloseMatch(fullDist, Sppfull, thresh = 0.01))

# to work out which sequences have no ID results in bestCloseMatch analyses
bcmfullRaw<-(bestCloseMatch(fullDist, Sppfull, thresh = 0.01))
bestCloseMatch_full_Raw <- data.frame(name=seqnames_full, result=bcmfullRaw)
bestCloseMatch_full_Raw[bestCloseMatch_full_Raw$result=="no id",]

# to work out which sequences have incorrect results in bestCloseMatch analyses
bestCloseMatch_full_Raw[bestCloseMatch_full_Raw$result=="incorrect",]

# to explore the noID and incorrect results
# change the threshold to the value of interest
# change the number in [[square brackets]] to the query sequence
# see which other sequences are with the threshold specified for the query sequence
withinF<-list()
for (i in 1:dim(fullDistRawMat)){withinF[[i]]<-colnames(fullDistRawMat)[fullDistRawMat[i,]<0.05]}
withinF[[1]]

# "UNIQUE"
# best close match analyses using a threshold of 3.5%
table(bestCloseMatch(uniqueDist, Sppunique, thresh = 0.035))

# to work out which sequences have no ID results in bestCloseMatch analyses
bcmuniqueRaw<-(bestCloseMatch(uniqueDist, Sppunique, thresh = 0.035))
bestCloseMatch_unique_Raw <- data.frame(name=seqnames_unique, result=bcmuniqueRaw)
bestCloseMatch_unique_Raw[bestCloseMatch_unique_Raw$result=="no id",]

# to explore the noID results
# change the threshold to the value of interest
# change the number in [[square brackets]] to the query sequence
# see which other sequences are with the threshold specified for the query sequence
withinU<-list()
for (i in 1:dim(uniqueDistRawMat)){withinU[[i]]<-colnames(uniqueDistRawMat)[uniqueDistRawMat[i,]<0.05]}
withinU[[26]]

# "FULL"
# best close match analyses using a threshold of 3.5% for comparison with the "UNIQUE" database
table(bestCloseMatch(fullDist, Sppfull, thresh = 0.035))

# to work out which sequences have no ID results in bestCloseMatch analyses
bcmfullRaw<-(bestCloseMatch(fullDist, Sppfull, thresh = 0.035))
bestCloseMatch_full_Raw <- data.frame(name=seqnames_full, result=bcmfullRaw)
bestCloseMatch_full_Raw[bestCloseMatch_full_Raw$result=="no id",]

# to work out which sequences have incorrect results in bestCloseMatch analyses
bestCloseMatch_full_Raw[bestCloseMatch_full_Raw$result=="incorrect",]

####################### threshID #######################
# "FULL"
# threshID analyses using a threshold of 1%
table(threshID(fullDist, Sppfull, thresh = 0.01))

# to work out which sequences have no ID results in threshID analyses
tifullRaw<-(threshID(fullDist, Sppfull, thresh = 0.01))
threshID_full_Raw <- data.frame(name=seqnames_full, result=tifullRaw)
threshID_full_Raw[threshID_full_Raw$result=="no id",]

# to work out which sequences have no ambiguous results in threshID analyses
threshID_full_Raw[threshID_full_Raw$result=="ambiguous",]

# to work out which sequences have no incorrect results in threshID analyses
threshID_full_Raw[threshID_full_Raw$result=="incorrect",]

# to explore the noID, ambiguous  and incorrect results
# change the threshold to the value of interest
# change the number in [[square brackets]] to the query sequence
# see which other sequences are with the threshold specified for the query sequence
withinF<-list()
for (i in 1:dim(fullDistRawMat)){withinF[[i]]<-colnames(fullDistRawMat)[fullDistRawMat[i,]<0.05]}
withinF[[1]]

# "UNIQUE"
# threshID analyses using a threshold of 3.5%
table(threshID(uniqueDist, Sppunique, thresh = 0.035))

# to work out which sequences have no ID results in threshID analyses
tiuniqueRaw<-(threshID(uniqueDist, Sppunique, thresh = 0.035))
threshID_unique_Raw <- data.frame(name=seqnames_unique, result=tiuniqueRaw)
threshID_unique_Raw[threshID_unique_Raw$result=="no id",]

# to explore the noID results
# change the threshold to the value of interest
# change the number in [[square brackets]] to the query sequence
# see which other sequences are with the threshold specified for the query sequence
withinU<-list()
for (i in 1:dim(uniqueDistRawMat)){withinU[[i]]<-colnames(uniqueDistRawMat)[uniqueDistRawMat[i,]<0.05]}
withinU[[26]]

# "FULL"
# threshID analyses using a threshold of 3.5% for comparison with the "UNIQUE" database
table(threshID(fullDist, Sppfull, thresh = 0.035))

# to work out which sequences have no ID results in threshID analyses
tifullRaw<-(threshID(fullDist, Sppfull, thresh = 0.035))
threshID_full_Raw <- data.frame(name=seqnames_full, result=tifullRaw)
threshID_full_Raw[threshID_full_Raw$result=="no id",]

# to work out which sequences have no ambiguous results in threshID analyses
threshID_full_Raw[threshID_full_Raw$result=="ambiguous",]

# to work out which sequences have no incorrect results in threshID analyses
threshID_full_Raw[threshID_full_Raw$result=="incorrect",]
