# Supplementary material for: A single mini-barcode test to screen for Australian mammalian predators from environmental samples
Source: Gigascience. 2017 Jul 4;6(8):1–13. doi: 10.1093/gigascience/gix052 (PMC5545080; doi:10.1093/gigascience/gix052)
Supplement: Additional Files [file gix052_additional_files.zip › Additional_file_7_GeneticDistanceEvaluation_Results.csv]

Title of research: A single mini-barcode test to screen for Australian mammalian predators from environmental samples ,,,,,,,,,,,
Journal: GigaScience ,,,,,,,,,,,
Author of the dataset: Elodie Modave, Anna J MacDonald ,,,,,,,,,,,
Title of the dataset: Additional file 7: Detailed results of genetic distance based evaluation of the AusPreda_12S mini-barcode ,,,,,,,,,,,
Abstract: Results of nearNeighbour (NN), bestCloseMatch (BM) and threshID (TI) analyses conducted on two different 12S rRNA reference databases for Australian mammals, each 178 bp in length. The FULL database includes all sequences represented in the 901 bp reference database (Supplementary information 1 and 2) and the UNIQUE database includes only those sequences that represent unique haplotypes…
Data type: Results of bioinformatic analyses ,,,,,,,,,,,
Organisms: Mammals ,,,,,,,,,,,
Dataset size: 17KB ,,,,,,,,,,,
Acknowledgements: Existing DNA sequences were obtained from the GenBank database. Tissues samples used for targeted sequencing were obtained from collections and researchers based at the following institutions: the Australian National University (ANU), the Department of Parks and Wildlife, Western Australia (DPAW), the Department of Primary Industries, Parks, Water and Environment, Tasmania (DPIP…
,,,,,,,,,,,
,,,,With a genetic threshold of 1%,,With a genetic threshold of 3.5%,,,With a genetic threshold of 3.5%,,
Genbank_accession,Scientific_name,Common_name,Full_NN_result,Full_BM_result,Full_TI_result,Full_BM_result,Full_TI_result,Unique_NN_result,Unique_BM_result,Unique_TI_result,Comments
AF038308,Antechinus bellus,Faun antechinus,FALSE,No_ID,No_ID,No_ID,No_ID,NA,NA,NA,Singleton species nearest neighbour = Antechinus flavipes
AF038306,Antechinus flavipes,Yellow-footed antechinus,FALSE,No_ID,No_ID,No_ID,No_ID,NA,NA,NA,Singleton species nearest neighbour = Antechinus bellus
AF038309,Antechinus godmani,Atherton antechinus,FALSE,No_ID,No_ID,No_ID,No_ID,NA,NA,NA,Singleton species nearest neighbour = Antechinus stuartii
AF038310,Antechinus leo,Cinnamon antechinus,FALSE,No_ID,No_ID,No_ID,No_ID,NA,NA,NA,Singleton species nearest neighbour = Antechinus stuartii
KX786294*,Antechinus minimus,Swamp antechinus,TRUE,Correct,Correct,Correct,Ambiguous,TRUE,Correct,Correct,
AF038307,Antechinus minimus,Swamp antechinus,TRUE,No_ID,No_ID,Correct,Ambiguous,TRUE,Correct,Correct,Would be correctly identified with 2% threshold
KX786295*,Antechinus minimus,Swamp antechinus,TRUE,Correct,Correct,Correct,Ambiguous,NA,NA,NA,
AF038314,Antechinus naso,Long-nosed antechinus,FALSE,No_ID,No_ID,No_ID,No_ID,NA,NA,NA,Singleton species nearest neighbour = Antechinus swainsonii / Dasycercus cristicauda
AF038311,Antechinus spp,antechinus,FALSE,No_ID,No_ID,No_ID,No_ID,NA,NA,NA,Singleton species nearest neighbour = Antechinus stuartii
KX786296*,Antechinus spp,antechinus,FALSE,No_ID,No_ID,No_ID,No_ID,NA,NA,NA,Singleton species nearest neighbour = Antechinus minimus / swainsonii
ASU87399,Antechinus stuartii,Brown antechinus,FALSE,No_ID,No_ID,No_ID,No_ID,NA,NA,NA,Singleton species nearest neighbour = Antechinus godmani
AF038304,Antechinus swainsonii,Dusky antechinus,FALSE,No_ID,No_ID,Incorrect,Incorrect,NA,NA,NA,Singleton species nearest neighbour = Antechinus minimus
JN817347,Bos taurus,Cow,TRUE,Correct,Correct,Correct,Correct,NA,NA,NA,Singleton species
JN817349,Bos taurus,Cow,TRUE,Correct,Correct,Correct,Correct,NA,NA,NA,Singleton species
KC153975,Bos taurus,Cow,TRUE,Correct,Correct,Correct,Correct,NA,NA,NA,Singleton species
AB499818,Canis lupus,Domestic dog,TRUE,Correct,Correct,Correct,Correct,TRUE,Correct,Correct,
AB499819,Canis lupus,Domestic dog,TRUE,Correct,Correct,Correct,Correct,TRUE,Correct,Correct,
AB499820,Canis lupus,Domestic dog,TRUE,Correct,Correct,Correct,Correct,NA,NA,NA,
AB499821,Canis lupus,Domestic dog,TRUE,Correct,Correct,Correct,Correct,NA,NA,NA,
AB499822,Canis lupus,Domestic dog,TRUE,Correct,Correct,Correct,Correct,NA,NA,NA,
AB499823,Canis lupus,Domestic dog,TRUE,Correct,Correct,Correct,Correct,NA,NA,NA,
AB499824,Canis lupus,Domestic dog,TRUE,Correct,Correct,Correct,Correct,TRUE,Correct,Correct,
AB499825,Canis lupus,Domestic dog,TRUE,Correct,Correct,Correct,Correct,NA,NA,NA,
AB499816,Canis lupus familiaris,Domestic dog,TRUE,Correct,Correct,Correct,Correct,NA,NA,NA,
AB499817,Canis lupus familiaris,Domestic dog,TRUE,Correct,Correct,Correct,Correct,NA,NA,NA,
AY012152,Canis lupus familiaris,Domestic dog,TRUE,Correct,Correct,Correct,Correct,NA,NA,NA,
AY656738,Canis lupus familiaris,Domestic dog,TRUE,Correct,Correct,Correct,Correct,NA,NA,NA,
AY656745,Canis lupus familiaris,Domestic dog,TRUE,Correct,Correct,Correct,Correct,TRUE,Correct,Correct,
AY656750,Canis lupus familiaris,Domestic dog,TRUE,Correct,Correct,Correct,Correct,TRUE,Correct,Correct,
AY729880,Canis lupus familiaris,Domestic dog,TRUE,Correct,Correct,Correct,Correct,NA,NA,NA,
CFU96639,Canis lupus familiaris,Domestic dog,TRUE,Correct,Correct,Correct,Correct,NA,NA,NA,
EU408254,Canis lupus familiaris,Domestic dog,TRUE,Correct,Correct,Correct,Correct,NA,NA,NA,
EU408263,Canis lupus familiaris,Domestic dog,TRUE,Correct,Correct,Correct,Correct,NA,NA,NA,
EU408271,Canis lupus familiaris,Domestic dog,TRUE,Correct,Correct,Correct,Correct,NA,NA,NA,
KJ940969,Capra hircus,Goat,TRUE,Correct,Correct,Correct,Correct,NA,NA,NA,Singleton species
KM360063,Capra hircus,Goat,TRUE,Correct,Correct,Correct,Correct,NA,NA,NA,Singleton species
AJ885203,Dama dama,Fallow deer,FALSE,No_ID,No_ID,No_ID,No_ID,NA,NA,NA,Singleton species nearest neighbour = Capra hircus
AF009889,Dasycercus cristicauda,Crest-tailed mulgara,TRUE,No_ID,No_ID,No_ID,No_ID,TRUE,No_ID,No_ID,Would be correctly identified with 5% threshold
EU086640,Dasycercus cristicauda,Crest-tailed mulgara,TRUE,No_ID,No_ID,No_ID,No_ID,TRUE,No_ID,No_ID,Would be correctly identified with 5% threshold
KJ868108,Dasykaluta rosamondae,Little red kaluta,FALSE,No_ID,No_ID,No_ID,No_ID,NA,NA,NA,Singleton species nearest neighbour = Pseudantechinus roryi
AF009888,Dasyuroides byrnei,Kowari,TRUE,Correct,Correct,Correct,Correct,TRUE,Correct,Correct,
KJ868109,Dasyuroides byrnei,Kowari,TRUE,Correct,Correct,Correct,Correct,TRUE,Correct,Correct,
AF009890,Dasyurus albopunctatus,New Guinean quoll,TRUE,Correct,Correct,Correct,Correct,TRUE,Correct,Correct,
KJ780025,Dasyurus albopunctatus,New Guinean quoll,TRUE,Correct,Correct,Correct,Correct,TRUE,Correct,Correct,
KJ780026,Dasyurus albopunctatus,New Guinean quoll,TRUE,Correct,Correct,Correct,Correct,NA,NA,NA,
KX786297*,Dasyurus geoffroii,Western quoll,TRUE,No_ID,No_ID,Correct,Ambiguous,TRUE,Correct,Correct,Within 2% of other D. geoffroii sequences potential confusion with D. spartacus
KX786298*,Dasyurus geoffroii,Western quoll,TRUE,Correct,Ambiguous,Correct,Ambiguous,TRUE,Correct,Correct,
KX786299*,Dasyurus geoffroii,Western quoll,TRUE,Correct,Correct,Correct,Ambiguous,NA,NA,NA,
KX786300*,Dasyurus geoffroii,Western quoll,TRUE,Correct,Ambiguous,Correct,Ambiguous,NA,NA,NA,
KX786301*,Dasyurus geoffroii,Western quoll,TRUE,Correct,Ambiguous,Correct,Ambiguous,NA,NA,NA,
KX786302*,Dasyurus geoffroii,Western quoll,TRUE,Correct,Ambiguous,Correct,Ambiguous,NA,NA,NA,
AF009891,Dasyurus geoffroii,Western quoll,TRUE,Correct,Correct,Correct,Ambiguous,NA,NA,NA,
FN666605,Dasyurus geoffroii,Western quoll,TRUE,Correct,Ambiguous,Correct,Ambiguous,TRUE,Correct,Correct,
KJ780027,Dasyurus geoffroii,Western quoll,FALSE,Correct,Correct,Incorrect,Ambiguous,TRUE,Correct,Correct,nearest neighbour = Dasyurus spartacus
KX786303*,Dasyurus hallucatus,Northern quoll,TRUE,Correct,Correct,Correct,Correct,TRUE,Correct,Correct,
KX786304*,Dasyurus hallucatus,Northern quoll,TRUE,Correct,Correct,Correct,Correct,NA,NA,NA,
KX786305*,Dasyurus hallucatus,Northern quoll,TRUE,Correct,Correct,Correct,Correct,NA,NA,NA,
KX786306*,Dasyurus hallucatus,Northern quoll,TRUE,Correct,Correct,Correct,Correct,NA,NA,NA,
KX786307*,Dasyurus hallucatus,Northern quoll,TRUE,Correct,Correct,Correct,Correct,NA,NA,NA,
AY795973,Dasyurus hallucatus,Northern quoll,TRUE,Correct,Correct,Correct,Correct,TRUE,Correct,Correct,
DHU87400,Dasyurus hallucatus,Northern quoll,TRUE,Correct,Correct,Correct,Correct,TRUE,Correct,Correct,
KJ780031,Dasyurus hallucatus,Northern quoll,TRUE,Correct,Correct,Correct,Correct,TRUE,Correct,Correct,
KJ780032,Dasyurus hallucatus,Northern quoll,TRUE,Correct,Correct,Correct,Correct,TRUE,Correct,Correct,
KJ780033,Dasyurus hallucatus,Northern quoll,TRUE,Correct,Correct,Correct,Correct,NA,NA,NA,
KJ780034,Dasyurus hallucatus,Northern quoll,TRUE,Correct,Correct,Correct,Correct,NA,NA,NA,
NC007630,Dasyurus hallucatus,Northern quoll,TRUE,Correct,Correct,Correct,Correct,NA,NA,NA,
KX786308*,Dasyurus maculatus,Spotted-tailed quoll,TRUE,Correct,Correct,Correct,Correct,TRUE,Correct,Correct,
KX786309*,Dasyurus maculatus,Spotted-tailed quoll,TRUE,Correct,Correct,Correct,Correct,NA,NA,NA,
KX786310*,Dasyurus maculatus,Spotted-tailed quoll,TRUE,Correct,Correct,Correct,Correct,NA,NA,NA,
KX786311*,Dasyurus maculatus,Spotted-tailed quoll,TRUE,Correct,Correct,Correct,Correct,NA,NA,NA,
KX786312*,Dasyurus maculatus,Spotted-tailed quoll,TRUE,Correct,Correct,Correct,Correct,NA,NA,NA,
KX786313*,Dasyurus maculatus,Spotted-tailed quoll,TRUE,Correct,Correct,Correct,Correct,NA,NA,NA,
KX786314*,Dasyurus maculatus,Spotted-tailed quoll,TRUE,Correct,Correct,Correct,Correct,NA,NA,NA,
KX786315*,Dasyurus maculatus,Spotted-tailed quoll,TRUE,Correct,Correct,Correct,Correct,NA,NA,NA,
KX786316*,Dasyurus maculatus,Spotted-tailed quoll,TRUE,Correct,Correct,Correct,Correct,NA,NA,NA,
KX786317*,Dasyurus maculatus,Spotted-tailed quoll,TRUE,Correct,Correct,Correct,Correct,NA,NA,NA,
KX786318*,Dasyurus maculatus,Spotted-tailed quoll,TRUE,Correct,Correct,Correct,Correct,NA,NA,NA,
KX786319*,Dasyurus maculatus,Spotted-tailed quoll,TRUE,Correct,Correct,Correct,Correct,NA,NA,NA,
KX786320*,Dasyurus maculatus,Spotted-tailed quoll,TRUE,Correct,Correct,Correct,Correct,NA,NA,NA,
KX786321*,Dasyurus maculatus,Spotted-tailed quoll,TRUE,Correct,Correct,Correct,Correct,NA,NA,NA,
KX786322*,Dasyurus maculatus,Spotted-tailed quoll,TRUE,Correct,Correct,Correct,Correct,NA,NA,NA,
AF009893,Dasyurus maculatus,Spotted-tailed quoll,TRUE,No_ID,No_ID,No_ID,No_ID,TRUE,Correct,Correct,Would be correctly identified with 4% threshold
KJ780028,Dasyurus maculatus,Spotted-tailed quoll,TRUE,Correct,Correct,Correct,Correct,TRUE,Correct,Correct,
KJ780029,Dasyurus maculatus,Spotted-tailed quoll,TRUE,Correct,Correct,Correct,Correct,TRUE,Correct,Correct,
KJ780030,Dasyurus maculatus,Spotted-tailed quoll,TRUE,Correct,Correct,Correct,Correct,TRUE,Correct,Correct,
KX786323*,Dasyurus maculatus,Spotted-tailed quoll,TRUE,Correct,Correct,Correct,Correct,TRUE,Correct,Correct,
KX786324*,Dasyurus maculatus,Spotted-tailed quoll,TRUE,Correct,Correct,Correct,Correct,NA,NA,NA,
KX786325*,Dasyurus maculatus,Spotted-tailed quoll,TRUE,Correct,Correct,Correct,Correct,NA,NA,NA,
KX786326*,Dasyurus maculatus,Spotted-tailed quoll,TRUE,Correct,Correct,Correct,Correct,NA,NA,NA,
KX786327*,Dasyurus maculatus,Spotted-tailed quoll,TRUE,Correct,Correct,Correct,Correct,NA,NA,NA,
AF009892,Dasyurus spartacus,Bronze quoll,FALSE,Incorrect,Incorrect,Incorrect,Incorrect,NA,NA,NA,Singleton species nearest neighbour = Dasyurus geoffroii
KX786328*,Dasyurus viverrinus,Eastern quoll,TRUE,Correct,Correct,Correct,Correct,TRUE,Correct,Correct,
KX786329*,Dasyurus viverrinus,Eastern quoll,TRUE,Correct,Correct,Correct,Correct,TRUE,Correct,Correct,
KX786330*,Dasyurus viverrinus,Eastern quoll,TRUE,Correct,Correct,Correct,Correct,NA,NA,NA,
KX786331*,Dasyurus viverrinus,Eastern quoll,TRUE,Correct,Correct,Correct,Correct,NA,NA,NA,
KX786332*,Dasyurus viverrinus,Eastern quoll,TRUE,Correct,Correct,Correct,Correct,NA,NA,NA,
KX786333*,Dasyurus viverrinus,Eastern quoll,TRUE,Correct,Correct,Correct,Correct,NA,NA,NA,
KX786334*,Dasyurus viverrinus,Eastern quoll,TRUE,Correct,Correct,Correct,Correct,NA,NA,NA,
KX786335*,Dasyurus viverrinus,Eastern quoll,TRUE,Correct,Correct,Correct,Correct,NA,NA,NA,
KX786336*,Dasyurus viverrinus,Eastern quoll,TRUE,Correct,Correct,Correct,Correct,NA,NA,NA,
DVU87401,Dasyurus viverrinus,Eastern quoll,TRUE,Correct,Correct,Correct,Correct,NA,NA,NA,
KX786337*,Dasyurus viverrinus,Eastern quoll,TRUE,Correct,Correct,Correct,Correct,NA,NA,NA,
KX786338*,Dasyurus viverrinus,Eastern quoll,TRUE,Correct,Correct,Correct,Correct,NA,NA,NA,
KX786339*,Dasyurus viverrinus,Eastern quoll,TRUE,Correct,Correct,Correct,Correct,NA,NA,NA,
KX786340*,Dasyurus viverrinus,Eastern quoll,TRUE,Correct,Correct,Correct,Correct,NA,NA,NA,
KX786341*,Dasyurus viverrinus,Eastern quoll,TRUE,Correct,Correct,Correct,Correct,NA,NA,NA,
KX786342*,Dasyurus viverrinus,Eastern quoll,TRUE,Correct,Correct,Correct,Correct,NA,NA,NA,
KX786343*,Dasyurus viverrinus,Eastern quoll,TRUE,Correct,Correct,Correct,Correct,NA,NA,NA,
JQ340128,Equus caballus,Horse,TRUE,Correct,Correct,Correct,Correct,TRUE,Correct,Correct,
JQ340135,Equus caballus,Horse,TRUE,Correct,Correct,Correct,Correct,TRUE,Correct,Correct,
JQ340151,Equus caballus,Horse,TRUE,Correct,Correct,Correct,Correct,NA,NA,NA,
FCU20753,Felis catus,Cat,TRUE,Correct,Correct,Correct,Correct,TRUE,Correct,Correct,
KX786344*,Felis catus,Cat,TRUE,Correct,Correct,Correct,Correct,NA,NA,NA,
NC001700,Felis catus,Cat,TRUE,Correct,Correct,Correct,Correct,NA,NA,NA,
Y08503,Felis catus,Cat,TRUE,Correct,Correct,Correct,Correct,TRUE,Correct,Correct,
KC257328,Homo sapiens,Human,TRUE,Correct,Correct,Correct,Correct,TRUE,Correct,Correct,
KC257351,Homo sapiens,Human,TRUE,Correct,Correct,Correct,Correct,NA,NA,NA,
KJ801423,Homo sapiens,Human,TRUE,Correct,Correct,Correct,Correct,NA,NA,NA,
KP229447,Homo sapiens,Human,TRUE,Correct,Correct,Correct,Correct,NA,NA,NA,
KP877128,Homo sapiens,Human,TRUE,Correct,Correct,Correct,Correct,NA,NA,NA,
KR135843,Homo sapiens,Human,TRUE,Correct,Correct,Correct,Correct,TRUE,Correct,Correct,
KR135882,Homo sapiens,Human,TRUE,Correct,Correct,Correct,Correct,NA,NA,NA,
KT366045,Homo sapiens,Human,TRUE,Correct,Correct,Correct,Correct,NA,NA,NA,
KT749783,Homo sapiens,Human,TRUE,Correct,Correct,Correct,Correct,NA,NA,NA,
KT886412,Homo sapiens,Human,TRUE,Correct,Correct,Correct,Correct,NA,NA,NA,
GU937113,Lepus capensis,Brown hare,TRUE,Correct,Correct,Correct,Correct,NA,NA,NA,Singleton species
NC015841,Lepus capensis,Brown hare,TRUE,Correct,Correct,Correct,Correct,NA,NA,NA,Singleton species
AY609350,Myoictis wavicus,Tate's three-striped dasyure,TRUE,Correct,Correct,Correct,Correct,TRUE,Correct,Correct,
AY609351,Myoictis wavicus,Tate's three-striped dasyure,TRUE,No_ID,No_ID,Correct,Correct,TRUE,Correct,Correct,Would be correctly identified with 3% threshold
KJ868129,Myoictis wavicus,Tate's three-striped dasyure,TRUE,Correct,Correct,Correct,Correct,NA,NA,NA,
AF009894,Neophascogale lorentzii,Speckled dasyure,TRUE,No_ID,No_ID,Correct,Correct,TRUE,Correct,Correct,Would be correctly identified with 2% threshold
KJ868130,Neophascogale lorentzii,Speckled dasyure,TRUE,No_ID,No_ID,Correct,Correct,TRUE,Correct,Correct,Would be correctly identified with 2% threshold
AJ001588,Oryctolagus cuniculus,European rabbit,TRUE,Correct,Correct,Correct,Correct,NA,NA,NA,Singleton species
NC001913,Oryctolagus cuniculus,European rabbit,TRUE,Correct,Correct,Correct,Correct,NA,NA,NA,Singleton species
KF302444,Ovis aries,Sheep,TRUE,Correct,Correct,Correct,Correct,NA,NA,NA,Singleton species
KF302451,Ovis aries,Sheep,TRUE,Correct,Correct,Correct,Correct,NA,NA,NA,Singleton species
KF302456,Ovis aries,Sheep,TRUE,Correct,Correct,Correct,Correct,NA,NA,NA,Singleton species
FN666601,Parantechinus apicalis,Dibbler,FALSE,No_ID,No_ID,No_ID,No_ID,NA,NA,NA,Singleton species nearest neighbour = Pseudantechinus macdonnellensis
AF009895,Phascolosorex dorsalis,Narrow-striped marsupial shrew,TRUE,Correct,Correct,Correct,Correct,TRUE,Correct,Correct,
AY536433,Phascolosorex dorsalis,Narrow-striped marsupial shrew,TRUE,Correct,Correct,Correct,Correct,NA,NA,NA,
KJ868144,Phascolosorex dorsalis,Narrow-striped marsupial shrew,TRUE,No_ID,No_ID,Correct,Correct,TRUE,Correct,Correct,Would be correctly identified with 2% threshold
AF009884,Pseudantechinus bilarni,Sandstone false antechinus,FALSE,No_ID,No_ID,No_ID,No_ID,NA,NA,NA,Singleton species nearest neighbour = Pseudantechinus macdonnellensis
EU086642,Pseudantechinus macdonnellensis,Fat-tailed false antechinus,FALSE,Incorrect,Incorrect,Incorrect,Incorrect,NA,NA,NA,Singleton species nearest neighbour = Pseudantechinus roryi
EU086643,Pseudantechinus mimulus,Alexandria false antechinus,FALSE,No_ID,No_ID,Incorrect,Incorrect,NA,NA,NA,Singleton species nearest neighbour = Pseudantechinus roryi
EU086650,Pseudantechinus roryi,Rory Cooper's false antechinus,FALSE,Incorrect,Incorrect,Incorrect,Incorrect,NA,NA,NA,Singleton species nearest neighbour = Pseudantechinus macdonnellensis
EU086645,Pseudantechinus woolleyae,Woolley's false antechinus,FALSE,No_ID,No_ID,No_ID,No_ID,NA,NA,NA,Singleton species nearest neighbour = Pseudantechinus macdonnellensis
JX475454,Sarcophilus harrisii,Tasmanian devil,TRUE,Correct,Correct,Correct,Correct,NA,NA,NA,Singleton species
JX475455,Sarcophilus harrisii,Tasmanian devil,TRUE,Correct,Correct,Correct,Correct,NA,NA,NA,Singleton species
JX475456,Sarcophilus harrisii,Tasmanian devil,TRUE,Correct,Correct,Correct,Correct,NA,NA,NA,Singleton species
JX475457,Sarcophilus harrisii,Tasmanian devil,TRUE,Correct,Correct,Correct,Correct,NA,NA,NA,Singleton species
JX475458,Sarcophilus harrisii,Tasmanian devil,TRUE,Correct,Correct,Correct,Correct,NA,NA,NA,Singleton species
JX475459,Sarcophilus harrisii,Tasmanian devil,TRUE,Correct,Correct,Correct,Correct,NA,NA,NA,Singleton species
JX475460,Sarcophilus harrisii,Tasmanian devil,TRUE,Correct,Correct,Correct,Correct,NA,NA,NA,Singleton species
JX475461,Sarcophilus harrisii,Tasmanian devil,TRUE,Correct,Correct,Correct,Correct,NA,NA,NA,Singleton species
JX475462,Sarcophilus harrisii,Tasmanian devil,TRUE,Correct,Correct,Correct,Correct,NA,NA,NA,Singleton species
JX475463,Sarcophilus harrisii,Tasmanian devil,TRUE,Correct,Correct,Correct,Correct,NA,NA,NA,Singleton species
JX475464,Sarcophilus harrisii,Tasmanian devil,TRUE,Correct,Correct,Correct,Correct,NA,NA,NA,Singleton species
JX475466,Sarcophilus harrisii,Tasmanian devil,TRUE,Correct,Correct,Correct,Correct,NA,NA,NA,Singleton species
JX475467,Sarcophilus harrisii,Tasmanian devil,TRUE,Correct,Correct,Correct,Correct,NA,NA,NA,Singleton species
NC018788,Sarcophilus harrisii,Tasmanian devil,TRUE,Correct,Correct,Correct,Correct,NA,NA,NA,Singleton species
SHU87402,Sarcophilus harrisii,Tasmanian devil,TRUE,Correct,Correct,Correct,Correct,NA,NA,NA,Singleton species
EF545573,Sus scrofa,Wild boar,TRUE,Correct,Correct,Correct,Correct,NA,NA,NA,Singleton species
EF545575,Sus scrofa,Wild boar,TRUE,Correct,Correct,Correct,Correct,NA,NA,NA,Singleton species
EF545580,Sus scrofa,Wild boar,TRUE,Correct,Correct,Correct,Correct,NA,NA,NA,Singleton species
FJ515780,Thylacinus cynocephalus,Thylacine,TRUE,Correct,Correct,Correct,Correct,NA,NA,NA,Singleton species
FJ515781,Thylacinus cynocephalus,Thylacine,TRUE,Correct,Correct,Correct,Correct,NA,NA,NA,Singleton species
NC011944,Thylacinus cynocephalus,Thylacine,TRUE,Correct,Correct,Correct,Correct,NA,NA,NA,Singleton species
GQ374180,Vulpes vulpes,Red fox,TRUE,Correct,Correct,Correct,Correct,TRUE,Correct,Correct,
JN711443,Vulpes vulpes,Red fox,TRUE,Correct,Correct,Correct,Correct,NA,NA,NA,
KF387633,Vulpes vulpes,Red fox,TRUE,Correct,Correct,Correct,Correct,TRUE,Correct,Correct,
KP342452,Vulpes vulpes,Red fox,TRUE,Correct,Correct,Correct,Correct,NA,NA,NA,
KT448287,Vulpes vulpes,Red fox,TRUE,Correct,Correct,Correct,Correct,NA,NA,NA,
NC008434,Vulpes vulpes,Red fox,TRUE,Correct,Correct,Correct,Correct,NA,NA,NA,
Y08508,Vulpes vulpes,Red fox,TRUE,Correct,Correct,Correct,Correct,NA,NA,NA,
