# Supplementary material for: A single mini-barcode test to screen for Australian mammalian predators from environmental samples
Source: Gigascience. 2017 Jul 4;6(8):1–13. doi: 10.1093/gigascience/gix052 (PMC5545080; doi:10.1093/gigascience/gix052)
Supplement: Additional Files [file gix052_additional_files.zip › Additional_file_8_LabEvaluation_Samples.csv]

Title of research: A single mini-barcode test to screen for Australian mammalian predators from environmental samples
Journal: GigaScience
Author of the dataset: Elodie Modave, Anna J MacDonald
Title of the dataset: Additional file 8: Samples included in the laboratory evaluation of the AusPreda_12S mini-barcode
Abstract: Mammal tissue samples used to test amplification success using the AusPreda_12S mini-barcode primers
Data type: Sample contextual metadata
Organisms: Mammals
Dataset size: 4KB
Acknowledgements: Tissues samples used for targeted sequencing were obtained from collections and researchers based at the following institutions: the Australian National University (ANU), the Australian National Wildlife Collection (ANWC), the Department of Parks and Wildlife, Western Australia (DPAW), the Department of Primary Industries, Parks, Water and Environment, Tasmania (DPIPWE), the Uni…
Class	Scientific_name	Common_name	Source_of_tissue_sample	Sample_ID	Tissue_type	Amplified
Mammalia	Antechinus minimus	Swamp antechinus	DPIPWE	UC1531	Ear	Y
Mammalia	Bettongia gaimardi	Tasmanian bettong	DPIPWE	AA15141	Ear	Y
Mammalia	Bos taurus	Cow	ANU	Cow01	Unknown	Y
Mammalia	Burramys parvus	Mountain pygmy possum	ANWC	M25000	Liver	Y
Mammalia	Canis lupus dingo	Dingo	UC	AA15020	Ear	Y
Mammalia	Canis lupus familiaris	Dog	UC	Uterus	Uterus	Y
Mammalia	Dactylopsila trivirgata	Striped possum	ANWC	M24957	Liver	Y
Mammalia	Dasyurus geoffroii	Western quoll	UA	AA68037	Ear	Y
Mammalia	Dasyurus hallucatus	Nothern quoll	DPAW	AA68034	Ear	Y
Mammalia	Dasyurus maculatus	Spotted-tailed quoll	DPIPWE	A3395	Unknown	Y
Mammalia	Dasyurus maculatus	Spotted-tailed quoll	DPIPWE	A3397	Unknown	Y
Mammalia	Dasyurus viverrinus	Eastern quoll	UC	UC1692	Ear	Y
Mammalia	Dasyurus viverrinus	Eastern quoll	UC	UC1696	Ear	Y
Mammalia	Felis catus	Feral cat	USYD	A09	Ear	Y
Mammalia	Felis catus	Feral cat	UTAS	C97	Unknown	Y
Mammalia	Hydromys chrysogaster	Water rat	DPIPWE	A3385	Unknown	Y
Mammalia	Isoodon obesulus	Southern brown bandicoot	DPIPWE	AA15119	Ear	Y
Mammalia	Lepus capensis	Brown hare	UC	UC1085	Ear	Y
Mammalia	Macropus giganteus	Eastern grey kangaroo	ANWC	M29510	Liver	Y
Mammalia	Macropus rufogriseus	Bennett's wallaby	DPIPWE	AA15169	Ear	Y
Mammalia	Macropus rufus	Red kangaroo	ANWC	M37017	Liver	Y
Mammalia	Mus musculus	House mouse	ANWC	M30793	Liver	Y
Mammalia	Ornithorhyncus anatinus	Platypus	ANU	Platypus	Unknown	Y
Mammalia	Oryctolagus cuniculus	Rabbit	DPIPWE	UC1491	Skull/skin	Y
Mammalia	Parameles gunnii	Eastern barred bandicoot	DPIPWE	AA15122	Ear	Y
Mammalia	Petaurus breviceps	Sugar glider	ANWC	M28613	Liver	Y
Mammalia	Phascogale tapoatafa	Brush-tailed phascogale	ANWC	M16331	Liver	Y
Mammalia	Planigale gilesi	Giles' planigale	ANWC	M16496	Liver	Y
Mammalia	Potorous tridactylus	Long-nosed potoroo	DPIPWE	AA15138	Ear	Y
Mammalia	Pseudocheirus peregrinus	Ringtail possum	DPIPWE	AA15158	Ear	Y
Mammalia	Pseudomys gracilacaudatus	Eastern chestnut mouse	ANWC	M16419	Liver	Y
Mammalia	Rattus lutreolus velutinus	Swamp rat	DPIPWE	SRR12	Unknown	Y
Mammalia	Sarcophilus harrisii	Tasmanian devil	DPIPWE	A3366	Unknown	Y
Mammalia	Sarcophilus harrisii	Tasmanian devil	DPIPWE	A3370	Unknown	Y
Mammalia	Sminthopsis leucopus	White-footed dunnart	ANWC	M24767	Liver	Y
Mammalia	Tachyglossus aculeatus	Echidna	ANU	Echidna	Unknown	Y
Mammalia	Thylogale billardierii	Tasmanian pademelon	DPIPWE	AA15146	Ear	Y
Mammalia	Trichosorus vulpecula	Brushtail possum	DPIPWE	AA15156	Ear	Y
Mammalia	Vicugna pacos	Alpaca	UC	AA15048	Testis	Y
Mammalia	Vombatus ursinus	Common wombat	DPIPWE	UC0590	Ear	Y
Mammalia	Vulpes vulpes	Red fox	UC	AA15002	Ear	Y
Mammalia	Vulpes vulpes	Red fox	UC	UC0401	Ear	Y
Amphibia	Geocrinia laevis	Tasmanian smooth frog	DPIPWE	C1258	Unknown	Y
Aves	Lathamus discolor	Swift parrot	TMAG	B7985	Unknown	Y
Reptilia	Tiliqua nigrolutea	Blotched blue-tongue lizard	UC	UC1083	Tail	Y
