# Supplementary material for: A single mini-barcode test to screen for Australian mammalian predators from environmental samples
Source: Gigascience. 2017 Jul 4;6(8):1–13. doi: 10.1093/gigascience/gix052 (PMC5545080; doi:10.1093/gigascience/gix052)
Supplement: Additional Files [file gix052_additional_files.zip › Additional_file_9_KnownScat_sequences.fasta]

>041110-01_consensus Alignment of 2 sequences: 041110-01_12SF.ab1, 041110-01_12SR.ab1 (reversed)
CGGCGTAAGGGTGTTTAAGCATAAGCTTCACAAATAAGGTTAAAACTCAACTACGCTGTAATACGCCCCAGTTGACATTAAAATACGCAACTTACGTGACTTTACTATTGCTGAAGACACTAAAGCTAAGGTACAAACTGGGATTAGAGACCCCAT
>041110-04_consensus Alignment of 2 sequences: 041110-04_12SF.ab1, 041110-04_12SR.ab1 (reversed)
ATTAACCCAAATTAACAGAAAAACGGCGTAAAGGGTGTTTAAGCATAAGCTTCACAAATAAGGTTAAAACTCAACTACGCTGTAATACGCCCCAGTTGACATTAAAATACGCAACTTACGTGACTTTACTATTGCTGAAGACACTAAAGCTAAGGTACAAACTGGGATTAGAGACCCCACT
>041110-07_consensus Alignment of 2 sequences: 041110-07_12SF.ab1, 041110-07_12SR.ab1 (reversed)
GCGTAAAGGGTGTTTAAGCATAAGCTTCACAAATAAGGTTAAAACTCAACTACGCTGTAATACGCCCCAGTTGACATTAAAATACGCAACTTACGTGACTTTACTATTGCTGAAGACACTAAAGCTAAGGTACAAACTGGGATTAGAGACCCCAC
>041110-15_consensus Alignment of 2 sequences: 041110-15_12SF.ab1, 041110-15_12SR.ab1 (reversed)
GTAAGGGTGTTTAAGCATAAGCTTCACAAATAAGGTTAAAACTCAACTACGCTGTAATACGCCCCAGTTGACATTAAAATACGCAACTTACGTGACTTTACTATTGCTGAAGACACTAAAGC
>041110-42_consensus Alignment of 2 sequences: 041110-42_12SF.ab1, 041110-42_12SR.ab1 (reversed)
ATTAACCCAAATTAACAGAAACACGGCGTAAAGGGTGTTTAAGCACGCAACCAAACAAATAAAGCTAAAATTCAATTATGCTGTAATACGCCCTAGTTGATACTAAAATACACAACTTACGTGACTTTACTAAAGCTGAAGACACTAAAGCTAAGGTACAAACTGG
>041110-47_consensus Alignment of 2 sequences: 041110-47_12SF.ab1, 041110-47_12SR.ab1 (reversed)
ATTAACCCAAATTAACAGAAACACGGCGTAAAGGGTGTTTAAGCACGCAACCAAACAAATAAAGCTAAAATTCAATTATGCTGTAATACGCCCTAGTTGATACTAAAATACACAACTTACGTGACTTTACTAAAGCTGAAGACACTAAAGCTAAGGTACAAACTGGGATTAGAGACCC
>041110-48_consensus Alignment of 2 sequences: 041110-48_12SF.ab1, 041110-48_12SR.ab1 (reversed)
ATTAACCCAAATTAACAGAAACACGGCGTAAAGGGTGTTTAAGCACGCAACCAAACAAATAAAGCTAAAATTCAATTATGCTGTAATACGCCCTAGTTGATACTAAAATACACAACTTACGTGACTTTACTAAAGCTGAAGACACTAAAGCTAAGGTACAAACTGGGATTAGAGACCCC
>041110-53_consensus Alignment of 2 sequences: 041110-53_12SF.ab1, 041110-53_12SR.ab1 (reversed)
ATTAACCCAAATTAACAGAAACACGGCGTAAAGGGTGTTTAAGCACGCAACCAAACAAATAAAGCTAAAATTCAATTATGCTGTAATACGCCCTAGTTGATACTAAAATACACAACTTACGTGACTTTACTAAAGCTGAAGACACTAAAGCTAAGGTACAAACTGGGATT
>041110-59_consensus Alignment of 2 sequences: 041110-59_12SF.ab1, 041110-59_12SR.ab1 (reversed)
ATTAACCCAAATTAACAGAAACACGGCGTAAAGGGTGTTTAAGCACGCAACCAAACAAATAAAGCTAAAATTCAATTATGCTGTAATACGCCCTAGTTGATACTAAAATACACAACTTACGTGACTTTACTAAAGCTGAAGACACTAAAGCTAAGGTACAAACTGGGATTAGAGACCCCA
>041110-66_consensus Alignment of 2 sequences: 041110-66_12SF.ab1, 041110-66_12SR.ab1 (reversed)
GCGGTCATACGATTAACCCTAAATTAACAGAAAAACGGCGTAAAGGGTGTTTAAGCTACATACCTCACAATAAAGTTAAAAGCTAACTACGCTGTAATACGCCCTAGTTGACATTAAAATACGCAACTTACGTGACTTTACTATTGCTGAAGACACTAAAGCTAAGGTACAAACTGGGATTA
>041110-74_consensus Alignment of 2 sequences: 041110-74_12SF.ab1, 041110-74_12SR.ab1 (reversed)
ATTAACCCAAATTAACAGAAAAACGGCGTAAAGGGTGTTTAAGCATAAGCTTCACAAATAAGGTTAAAACTCAACTACGCTGTAATACGCCCCAGTTGACATTAAAATACGCAACTTACGTGACTTTACTATTGCTGAAGACACTAAAGCTAAGGTACAAACTGGGATTAGAGACC
>041110-80_consensus Alignment of 2 sequences: 041110-80_12SF.ab1, 041110-80_12SR.ab1 (reversed)
ATTAACCCAAATTAACAGAAAAACGGCGTAAAGGGTGTTTAAGCATAAGCTTCACAAATAAGGTTAAAACTCAACTACGCTGTAATACGCCCCAGTTGACATTAAAATACGCAACTTACGTGACTTTACTATTGCTGAAGACACTAAAGCTAAGGTACAAACTGGGATTAGAGACCCC
>080211-04_consensus Alignment of 2 sequences: 080211-04_12SF.ab1, 080211-04_12SR.ab1 (reversed)
ATTAACCCGAACTAATAGGCCCACGGCGTAAAGCGTGTTTAAGATAACATATTACTAAAGTTAAAACTTAACTAAGCCGTAAAAAGCTACAGTTACCATAAAATATACTACGAAAGTGACTTTAAAATTTTCTGATTACACGATAGCTAAGACCCAAACTGGGATTAGAGACCCCACTA
>080211-05_consensus Alignment of 2 sequences: 080211-05_12SF.ab1, 080211-05_12SR.ab1 (reversed)
ATTAACCCGAACTAATAGGCCCACGGCGTAAAGCGTGTTTAAGATAACATATTACTAAAGTTAAAACTTAACTAAGCCGTAAAAAGCTACAGTTACCATAAAATATACTACGAAAGTGACTTTAAAATTTTCTGATTACACGATAGCTAAGACCCAAACTGGGATTAGAGACCCCA
>080211-07_consensus Alignment of 2 sequences: 080211-07_12SF.ab1, 080211-07_12SR.ab1 (reversed)
TACGATTAACCCGAACTAATAGGCCCACGGCGTAAAGCGTGTTTAAGATAACATATTACTAAAGTTAAAACTTAACTAAGCCGTAAAAAGCTACAGTTACCATAAAATATACTACGAAAGTGACTTAAAATTCTGATACAC
>080211-08_consensus Alignment of 2 sequences: 080211-08_12SF.ab1, 080211-08_12SR.ab1 (reversed)
ATTAACCCGAACTAATAGGCCCACGGCGTAAAGCGTGTTTAAGATAACATATTACTAAAGTTAAAACTTAACTAAGCCGTAAAAAGCTACAGTTACCATAAAATATACTACGAAAGTGACTTTAAAATTTTCTGATTACACGATAGCTAAGACCCAAACTGGGATTAGAGACCCCA
>080211-10_consensus Alignment of 2 sequences: 080211-10_12SF.ab1, 080211-10_12SR.ab1 (reversed)
ATTAACCCGAACTAATAGGCCCACGGCGTAAAGCGTGTTTAAGATAACATATTACTAAAGTTAAAACTTAACTAAGCCGTAAAAAGCTACAGTTACCATAAAATATACTACGAAAGTGACTTTAAAATTTTCTGATTACACGATAGCTAAGACCCAAACTGG
>080211-11_consensus Alignment of 2 sequences: 080211-11_12SF.ab1, 080211-11_12SR.ab1 (reversed)
ATTAACCCGAACTAATAGGCCCACGGCGTAAAGCGTGTTTAAGATAACATATTACTAAAGTTAAAACTTAACTAAGCCGTAAAAAGCTACAGTTACCATAAAATATACTACGAAAGTGACTTTAAAATTTTCTGATTACACGATAGCTAAAACCCAAACTGGGATTAGAGACCCCACTA
>080211-13_consensus Alignment of 2 sequences: 1-080211-13_12SF.ab1, 6-080211-13_12SR.ab1 (reversed)
ATTAACCCGAACTAATAGGCCCACGGCGTAAAGCGTGTTTAAGATAACAATATTACTAAAGTTAAAACTTAACTAAGCCGTAAAAAGCTACNAGTTACCATAAAATATACTACGAAAGTGACTTTAAAATTTTCTGATTACACGATAGCTAAGACCCAAACTGG
>080211-14_consensus Alignment of 2 sequences: 2-080211-14_12SF.ab1, 7-080211-14_12SR.ab1 (reversed)
ATTAACCCGAACTAATAGGCCCACGGCGTAAAGCGTGTTTAAGATAACATATTACTAAAGTTAAAACTTAACTAAGCCGTAAAAAGCTACAGTTACCATAAAATATACTACGAAAGTGACTTTAAAATTTTCTGATTACACGATAGCTAAGACCCAAACTGG
>080211-15_consensus Alignment of 2 sequences: 3-080211-15_12SF.ab1, 8-080211-15_12SR.ab1 (reversed)
CATATGTACTAAAGTTAAAACTTAACTAAGCCGTAAAAAGCTACAGTTACCATAAAATATACTACGAAAGTGACTTTAAAATTTTCTGATTACACGATAGCTAAGACCCAAACTGG
>080211-16_consensus Alignment of 2 sequences: 4-080211-16_12SF.ab1, 9-080211-16_12SR.ab1 (reversed)
ATTAACCCGAACTAATAGGCCCACGGCGTAAAGCGTGTTTAAGATAACATATTACTAAAGTTAAAACTTAACTAAGCCGTAAAAAGCTACAGTTACCATAAAATATACTACGAAAGTGACTTTAAAATTTTCTGATTACACGATAGCTAAGACCCAAACTGG
>080211-18_consensus Alignment of 2 sequences: 5-080211-18_12SF.ab1, 10-080211-18_12SR.ab1 (reversed)
ATTAACCCGAACTAATAGGCCCACGGCGTAAAGCGTGGTTTAAGATAACATATTACTAAAGTTAAAACTTAACTAAGCCGTAAAAAGCTACAGTTACCATAAAATATACTACGAAAGTGACTTTAAAATTTTCTGATTACACGATAGCTAAGACCCAAACCGGGATTAGAGCCCCACTA
>100111-04_consensus Alignment of 2 sequences: 100111-04_12SF.ab1, 100111-04_12SR.ab1 (reversed)
ATTAACCCAAACTAATAGACCCACGGCGTAAAGCGTGTTACAGAGAAAAAAATATACTAAAGTTAAATTTTAACTAGGCCGTAGAAAGCTACAGTTAACATAAAAATACAGCACGAAAGTAACTTTAACACCTCCGACTACACGACAGCTAAGACCCAAACTGGGATTAGAGACC
>100111-05_consensus Alignment of 2 sequences: 100111-05_12SF.ab1, 100111-05_12SR.ab1 (reversed)
ATTAACCCAAATTAACAGAAAAACGGCGTAAAGGGTGTTTAAGCATAAGCTTCACAAATAAGGTTAAAACTCAACTACGCTGTAATACGCCCCAGTTGACATTAAAATACGCAACTTACGTGACTTTACTATTGCTGAAGACACTAAAGCTAAGGTACAAACTGGGATTAGAGACCC
>100111-27_consensus Alignment of 2 sequences: 100111-27_12SF.ab1, 100111-27_12SR.ab1 (reversed)
ATTAACCCAAACTAATAGGCCTACGGCGTAAAGCGTGTTCAAGATACTTTAACACTAAAGTTAAAACTTAACTAAGCCGTAAAAAGCTACAGTTATCATAAAATAAACCACGAAGGTGACTTTATAATAATCTGACTACACGATAGCTAAGACCCAAACTGGGATTAGAGACCCCAC
>100111-31_consensus Alignment of 2 sequences: 100111-31_12SF.ab1, 100111-31_12SR.ab1 (reversed)
ATTAACCCAAATTAACAGAAAAACGGCGTAAAGGGTGTTTAAGCATAAGCTTCACAAATAAGGTTAAAACTCAACTACGCTGTAATACGCCCCAGTTGACATTAAAATACGCAACTTACGTGACTTTACTATTGCTGAAGACACTAAAGCTAAGGTACAAACTGGGATTAGAGACCC
>101110-09_consensus Alignment of 2 sequences: 101110-9_12SF.ab1, 101110-9_12SR.ab1
CTTTAGTGTCTTCAGCATAGTAAGTCACGTAAGTTGCGTATTTTAATGTCAACTAGGGCGTATTACAGCGTAGTTAGCTTTTAACTTTATTGTGAGGTATGTGCTTAAACACCCTTTACGCCGTTTTTCTGTTAATTTGGGTTAATCGTATGACCGCGGT
>120111-02_consensus Alignment of 2 sequences: 120111-02_12SF.ab1, 120111-02_12SR.ab1 (reversed)
ATTAACCCAAACTAATAGGCCTACGGCGTAAAGCGTGTTCAAGATACTTTAACACTAAAGTTAAAACTTAACTAAGCCGTAAAAAGCTACAGTTATCATAAAATAAACCACGAAGGTGACTTTATAATAATCTGACTACACGATAGCTAAGACCCAAACTGG
>120111-10_consensus Alignment of 2 sequences: 120111-10_12SF.ab1, 120111-10_12SR.ab1 (reversed)
ATTAACCCAAACTAATAGACCCACGGCGTAAAGCGTGTTACAGAGAAAAAAATATACTAAAGTTAAATTTTAACTAGGCCGTAGAAAGCTACAGTTAACATAAAAATACAGCACGAAAGTAACTTTAACACCTCCGACTACACGACAGCTAAGACCCAAACTGGGATTAGAGACCCC
>120111-12_consensus Alignment of 2 sequences: 120111-12_12SF.ab1, 120111-12_12SR.ab1 (reversed)
ATTAACCCAAACTAATAGACCCACGGCGTAAAGCGTGTTACAGAGAAAAAAATATACTAAAGTTAAATTTTAACTAGGCCGTAGAAAGCTACAGTTAACATAAAAATACAGCACGAAAGTAACTTTAACACCTCCGACTACACGACAGCTAAGACCCAAACTGGGATTAGAGACCCCAT
>120111-33_consensus Alignment of 2 sequences: 120111-33_12SF.ab1, 120111-33_12SR.ab1 (reversed)
ATTAACCCAAATTAACAGAAAAACGGCGTAAAGGGTGTTTAAGCATAAGCTTCACAAATAAGGTTAAAACTCAACTACGCTGTAATACGCCCCAGTTGACATTAAAATACGCAACTTACGTGACTTTACTATTGCTGAAGACACTAAAGCTAAGGTACAAACTGGGATTAGAGACCCCA
>121010-06_consensus Alignment of 2 sequences: 121010-06_12SF.ab1, 121010-06_12SR.ab1 (reversed)
ATTAACCCAAATTAACAGAAACACGGCGTAAAGGGTGTTTAAGCACGCAACCAAACAAATAAAGCTAAAATTCAATTATGCTGTAATACGCCCTAGTTGATACTAAAATACACAACTTACGTGACTTTACTAAAGCTGAAGACACTAAAGCTAAGGTACAAACTGG
>121010-11_consensus Alignment of 2 sequences: 121010-11_12SF.ab1, 121010-11_12SR.ab1 (reversed)
ATTAACCCAAACTAATAGGCCTACGGCGTAAAGCGTGTTCAAGATACTTTAACACTAAAGTTAAAACTTAACTAAGCCGTAAAAAGCTACAGTTATCATAAAATAAACCACGAAAGTGACTTTATAATAATCTGACTACACGATAGCTAAGACCCAAACTGGGATTAGAGACCCCACTA
>121010-16_consensus Alignment of 2 sequences: 121010-16_12SF.ab1, 121010-16_12SR.ab1 (reversed)
TACGATTAACCCAAACTAATAGGCCTACGGCGTAAAGCGTGTTCAAGATACTTTAACACTAAAGTTAAAACTTAACTAAGCCGTAAAAAGCTACCAGTTATCATAAAATAAACCCACGAAAGTGACTTTATAATAATCTGACTACACGATAGCTAAGACCCAAACTGGGATTAGAGACCCCA
>121010-17_consensus Alignment of 2 sequences: 121010-17_12SF.ab1, 121010-17_12SR.ab1 (reversed)
ATTAACCCAAACTAATAGGCCTACGGCGTAAAGCGTGTTCAAGATACTTTAACACTAAAGTTAAAACTTAACTAAGCCGTAAAAAGCTACAGTTATCATAAAATAAACCACGAAAGTGACTTTATAATAATCTGACTACACGATAGCTAAGACCCAAACTGGGATTAGAGACCCC
>121010-22_consensus Alignment of 2 sequences: 121010-22_12SF.ab1, 121010-22_12SR.ab1 (reversed)
ATTAACCCAAATTAACAGAAACACGGCGTAAAGGGTGTTTAAGCACGCAACCAAACAAATAAAGCTAAAATTCAATTANTGCTGTAATACGCCCTAGTTGATACTAAAATACACAACTTACGTGACTTTACTAAAGCTGAAGACACTAAAGCTAAGGTACAAACTGGGATTAGAGAC
>121010-30_consensus Alignment of 2 sequences: 121010-30_12SF.ab1, 121010-30_12SR.ab1 (reversed)
ATTAACCCAAACTAATAGGCCTACGGCGTAAAGCGTGTTCAAGATACTTTAACACTAAAGTTAAAACTTAACTAAGCCGTAAAAAGCTACAGTTATCATAAAATAAACCACGAAAGTGACTTTATAATAATCTGACTACACGATAGCTAAGACCCAAACTGGGATTAGAGACCCCA
>121010-53_consensus Alignment of 2 sequences: 121010-53_12SF.ab1, 121010-53_12SR.ab1 (reversed)
ATTAACCCAAACTAATAGGCCTACGGGCGTAAAGCGTGTTCAAGATACTTTTACACTAAAGTTAAAACTTAACTAAGCCGTAAAAAGCTACAGTTATCATAAAATAAACCACGAAAGTGACTTTATAATAATCTGACTACACGATAGCTAAGACCCAAACTGGGATTAGAGACCCCA
>121010-54_consensus Alignment of 2 sequences: 121010-54_12SF.ab1, 121010-54_12SR.ab1 (reversed)
ATTAACCCAAACTAATAGGCCTACGGCGTAAAGCGTGTTCAAGATACTTTTACACTAAAGTTAAAACTTAACTAAGCCGTAAAAAGCTACAGTTATCATAAAATAAACCACGAAAGTGACTTTATAATAATCTGACTACACGATAGCTAAGACCCAAACTGGGATTAGAGACCCCACTA
>121010-56_consensus Alignment of 2 sequences: 121010-56_12SF.ab1, 121010-56_12SR.ab1 (reversed)
ATTAACCCAAACTAATAGGCCTACGGCGTAAAGCGTGTTCAAGATACTTTTACACTAAAGTTAAAACTTAACTAAGCCGTAAAAAGCTACAGTTATCATAAAATAAACCACGAAAGTGACTTTATAATAATCTGACTACACGATAGCTAAGACCCAAACTGGGAGTAGAGACCCCAC
>121110-55_consensus Alignment of 2 sequences: 121110-55_12SF.ab1, 121110-55_12SR.ab1 (reversed)
ATTAACCCAAACTAATAGGCCTACGGCGTAAAGCGTGTTCAAGATACTTTAACACTAAAGTTAAAACTTAACTAAGCCGTAAAAAGCTACAGTTATCATAAAATAAACCACGAAAGTGACTTTATAATAATCTGACTACACGATAGCTAAGACCCAAACTGGGATTAGAGACCCCA
>170211-13_consensus Alignment of 2 sequences: 170211-13_12SF.ab1, 170211-13_12SR.ab1 (reversed)
CAGGGGGTAAGGGTGTTACAGAGAAAAAATATACTAAAGTTAAATTTTAACTAGGCCGTAGAAAGCTACAGTTAACATAAAAATACAGCACGAAAGTAACTTTAACACCTCCGACTACACGACAGCTAAGACCCAAACTGG
>170211-14_consensus Alignment of 2 sequences: 170211-14_12SF.ab1, 170211-14_12SR.ab1 (reversed)
ATTAACCCAAATTAACAGAAAAACGGCGTAAAGGGTGTTTAAGCATAAGCTTCACAAATAAGGTTAAAACTCAACTACGCTGTAATACGCCCCAGTTGACATTAAAATACGCAACTTACGTGACTTTACTATTGCTGAAGACACTAAAGCTAAGGTACAAACTGGGATTAGAGACCCCA
>170211-21_consensus Alignment of 2 sequences: 170211-21_12SF.ab1, 170211-21_12SR.ab1 (reversed)
ATTAACCCAAACTAATAGACCCACGGCGTAAAGCGTGTTACAGAGAAAAAAATATACTAAAGTTAAATTTTAACTAGGCCGTAGAAAGCTACAGTTAACATAAAAATACAGCACGAAAGTAACTTTAACACCTCCGACTACACGACAGCTAAGACCCAAACTGGGATTAGAGACCCCACTA
>170211-22_consensus Alignment of 2 sequences: 170211-22_12SF.ab1, 170211-22_12SR.ab1 (reversed)
ATTAACCCAAACTAATAGACCCACGGCGTAAAGCGTGTTACAGAGAAAAAAATATACTAAAGTTAAATTTTAACTAGGCCGTAGAAAGCTACAGTTAACATAAAAATACAGCACGAAAGTAACTTTAACACCTCCGACTACACGACAGCTAAGACCCAAACTGGGATTAGAGACCC
>170211-25_consensus Alignment of 2 sequences: 170211-25_12SF.ab1, 170211-25_12SR.ab1 (reversed)
CCGCGGTCATACGATTAACCCAAATTAACAGAAAAACGGCGTAAAGGGTGTTTAAGCACATACCTCACAATAAAGTTAAAAGCTAACTACGCTGTAATACGCCCTAGTTGACATTAAAATACGCAACTTACGTGACTTTACTATTGCTGAAGACACTAAAGCTAAGGTACAAACTGG
>200910-24_consensus Alignment of 2 sequences: 200910-24_12SF.ab1, 200910-24_12SR.ab1 (reversed)
ATTAACCCAAATTAACAGAAACACGGCGTAAAGGGTGTTTAAGCACGCAACCAAACAAATAAAGCTAAAATTCAATTATGCTGTAATACGCCCTAGTTGATACTAAAATACACAACTTACGTGACTTTACTAAAGCTGAAGACACTAAAGCTAAGGTACAAACTGGGATTAGAGACCC
>200910-25_consensus Alignment of 2 sequences: 200910-25_12SF.ab1, 200910-25_12SR.ab1 (reversed)
ATTAACCCAAATTAACAGAAACACGGCGTAAAGGGTGTTTAAGCACGCAACCAAACAAATAAAGCTAAAATTCAATTATGCTGTAATACGCCCTAGTTGATACTAAAATACACAACTTACGTGACTTTACTAAAGCTGAAGACACTAAAGCTAAGGTACAAACTGGGATTAGAGACCCC
>discarded_080211-06_consensus Alignment of 2 sequences: 080211-06_12SF.ab1, 080211-06_12SR.ab1 (reversed)
TCCAGCCACCGCGGGCCCCGAGCGGCCCTAATCTTTCCCGCCCGGATTAANNGASMGCGGCGTAAAGYGWGTTTCASATAAYATWTKTACTRAMGTTAAYACTTAAGTAAKCCGKWWGAAGCTACMGTTACCMTAAAATATACTAYGAAAGTGWCTTTAAAAKCTTCTGATTACACGATAGCTAAGACCCAGCTTGG
>discarded_080211-12_consensus Alignment of 2 sequences: 080211-12_12SF.ab1, 080211-12_12SR.ab1 (reversed)
TCCAGCCACCGTGGGGTGCCCGCGGTCCTACGCTTTCCCGCCCGAATTGAAGCSNCGGCGTAAGCGTGTTTCAGATAACATATGTACTAATAGTTAARACTTAAGTAAGCCGTWAGAAGCTACAGTTACCATAAAATATACTACGAAAGTGACTTTAAAATTTTCTGATTACACGATAGCNNTAAGACCCAAACTGGGATTAGAGACCCCACTATGCACCCACTATGCA
>discarded_120111-31_consensus Alignment of 2 sequences: 120111-31_12SF.ab1, 120111-31_12SR.ab1 (reversed)
GATTAACCCAAATTAACAGAAAACGGCGTAAAGGGTGTTTAAGCATAAACCTCNNATAAAATAAAGTTAAAACTCAACTATGCTGTAATACGCCCTAGTTGGCATTAAAATATACAACTTACGTGACTTTACTACTGCTGAAGACACTAAAGCTAAGGTACAAACTGGGAT
>discarded_121010-52_consensus Alignment of 2 sequences: 121010-52_12SF.ab1, 121010-52_12SR.ab1 (reversed)
GGGGATGCTAGCGTTATTCAGAATGATTGGGCGTAAAGCGTTTGTAGAAGGCTTT
